# Supplementary material for: activin-2 is required for regeneration of polarity on the planarian anterior-posterior axis
Source: PLoS Genet. 2021 Mar 29;17(3):e1009466. doi: 10.1371/journal.pgen.1009466 (PMC8057570; doi:10.1371/journal.pgen.1009466)
Supplement: S1 Data — Each sequence is annotated with species and available information of deposited location. This file also contains the trimmed input for Bayesian analysis from row 21–68. (XLSX) [file pgen.1009466.s008.xlsx]

## Sheet: S1_Data
Name treebase	Gene ID	Accession No.	Original Datasource	Amino acid sequences	Superphylum	Phylum	Notes
Nematostella vectensis Activin	99030992	ABF61781.1	NCBI	MCCYVLPIILSAVLASQVSATARRNVTADNALLNATRYKHVQYLGNATSVRLQFPTGDKTALTGCKNCGVKQPPKPGSLEYKIRIDMIKTQILQKLHMDSEPKIKVPKLSIPTPLMDSYFLETTLNRDRGKDVSESEEGKVSQVIVIGRKVASPPRLPRQRQSRKAHLFEYRFSKKIHTKHISSAVLWFYKNSTHQMEESTLVFQDSATRKHTRGPLPTSKHHTVASKQLHPSDHGWISVNVLSMVRQWIDNAEAKPNNTNFIHTLGVSCPNCRSLLADLIASNDQYRPFITLGLGETRKQRKKRAIHCSPGMRECCRQEFYVSFEEMGWDNWILVPRGFNANYCTGSCYGHILPVYHHTEVIQKVALLRKQRELSPCCAPTKMFDLSLLYYDKDENLF…	Radiata	Cnidaria
Nematostella vectensis Bmp2/4	38195048	AAR13362.1	NCBI	MLLLRCFLLLSMYFPAHGLPAESSSQRAKHEVRNSADFQMMEQRFLDTMGMRSRPRPKRGTRIPQYMLDLYNSHKAHPDWISTQFRFGDKWIGANTIRAFHHTDNDGIDASENSNLTRIIFDLSTLPMYETVTSAELRLSTRSGDLKQPSNSTQLWIRVYQVLLPGMGDTPALRRLLDSREVDARVAGWESFNVELAIQHWVKNPEQNYGLDIQVTTKEGHSIKDAVRTREHHAEEDWHEERPLIVTYNHDELHHHHTRRKRSLRSAGAKRRRPQYCQRHPLYVDFTDVGWNDWIVAPPGYHAFYCTGVCPYPIAKHLNATNHAIVQTIMNTVDSNVPNACCIPTTLNPISILSLNEFDKVVLKNYKDMVIEGCGCR	Radiata	Cnidaria
Nematostella vectensis Gdf8	156407906	XP_001641598.1	NCBI	MENLKQDRLQAIQQQILDKLGLPFAPNLTDPKIPNIPPLLRLLETSRNAELAASRVKHEDNYHAKTKTIIMFPEKAPTIIREHSAKCCFFQFREKASRLRISKATLDVFVKRNPNASSTNRDPQIKLYKRVFPVTEGIPEKELVTTKPIRPGQSGWYHFKVKKLLREWRREPHKNLGVEFEIEGNDGSLSLVTEGNEAKKPFLEVFTHDTGNKRRAKRRAGLDCDPYSHERRCCRYELTVDFEKFSWNWIIAPKRFRAYYCTGECQEIMLPMYPHAHMVKKSTGKRPCCSPTKMSSISMIYFDFNQQIMFEEVPAMVAETCGCT	Radiata	Cnidaria
Branchiostoma floridae Activin	260823758	XP_002606835.1	NCBI	DGRSNECCREKFYVDFKDIAWDDWIISPKGYYANFCTGSCQGTILPRYHHTSVLQRVALSQKDRETRLKLTPCCTPTKMSALSMLYFDNDGYIFNKNLPNMKVDACGCS	Deuterostomia	Chordata	Bflo_beta-like
Branchiostoma floridae Bmp2/4	260803962	XP_002596858.1	NCBI	MIPGNRSLLVLTLCYILLGGRADLIPDAGRRNLAKQAAAYSPDKIDKNDDMIRAFESSLLNMFGLNERPRPRKNLVIPPYMLELYLSQTKDPENPSVNFNFAGKSTSTANTVRSFHHEEESEAGQPVWEGDDEIDRRLWFNTSAVPSVELIKAAELRLFREQIDVDHVQYGDSTDHHLYRVNVYEVMRPNSRTNTDTITRLLDTKLVDVRNSSWESFDVRSAVTKWKNSPERNYGLEVEVVSPKRGALSNHHVRLRRSTDMDDHSWQHRRPLLLTYTDDGKGSSNSNRVASRQKRANGRKKQRRRLKANCRRHSLYVDFSDVGWNDWIVAPPGYQAYYCHGECPFPLADHLNSTNHAIVQTLVNSVNPLAVPKACCVPTDLSPISMLYLNENDQVVLKN…	Deuterostomia	Chordata
Branchiostoma floridae Gdf8/Tgfb-like	260809353	XP_002599470.1	NCBI	MVSAFLLLLLSLLFLVPNFHSQAIPRSEKRRISEIYRKEVIKATILDKLGLSSMPPPLRRLRPGNDRRAPPVRPGLFTQATMYKIIVFPSTDQISNSTDHLQFKLPSTAGNRVISASLSAYHGQPKWRELPRKNEDKVRRHSPIIESLKDYSKVPSSMLVHLEQRAIFGNAGEEKVIRVGSKWVDFRLPGWAEFDVTELTNFWLGSPERNGGFDIRCLSCKRHMRNAPFYTDPDDTSETAGNRPFMVLTIQELDEDEGSGFLHQREPRRHKRDVSNDCNDDEDDEKDFISSRNETSPSPRSCCRRSLVVSFKDIGWDGWVMEPAEFDAHYCLGQCASYNLPSPHAAIMDQVVSPVYEMKPCCVPVPGQMRDLLIRYSFDGGKTISTQHIPNIIVNTCGCL	Deuterostomia	Chordata	Bflo_alpha-like
Branchiostoma floridae Myostatin	260809335	XP_002599461.1	NCBI	CGASCTRGQEREMRVETLKRHILDKLGLKRSPTIPRNRTLPRAPPMQSLLDQYGFYPDRSGNIVSAEDITQAETETVITVATPRKYSFSPVAPFNESGCCFFKFGRHVSRTKVNKAFLWLHVRAAENMQSTSIPLKIYRIAPASSAYPEPYKILISSHKITDVKPNEGVWVSYPIRDQVRRWFHNPAENLGIVIETSEAGKDLIVLDPKPGEEPLQPFLVMHTHDPGTVRRKRMAGLNCEQDSNEERCCRYPLQVDFREFGWDWIIAPNTYQAYYCAGDCPPIFLQKYPHTHLVQQVNKAGSVGPCCTPTKMSNISMLYFDDDGNIIYAKLPDMKVDRCGCS	Deuterostomia	Chordata
Mus musculus Bmp4	121949823	NP_031580.2	NCBI	MIPGNRMLMVVLLCQVLLGGASHASLIPETGKKKVAEIQGHAGGRRSGQSHELLRDFEATLLQMFGLRRRPQPSKSAVIPDYMRDLYRLQSGEEEEEEQSQGTGLEYPERPASRANTVRSFHHEEHLENIPGTSESSAFRFLFNLSSIPENEVISSAELRLFREQVDQGPDWEQGFHRINIYEVMKPPAEMVPGHLITRLLDTRLVHHNVTRWETFDVSPAVLRWTREKQPNYGLAIEVTHLHQTRTHQGQHVRISRSLPQGSGDWAQLRPLLVTFGHDGRGHTLTRRRAKRSPKHHPQRSRKKNKNCRRHSLYVDFSDVGWNDWIVAPPGYQAFYCHGDCPFPLADHLNSTNHAIVQTLVNSVNSSIPKACCVPTELSAISMLYLDEYDKVVLKNYQE…	Deuterostomia	Chordata
Mus musculus Gdf11	112807180	NP_034402.1	NCBI	MVLAAPLLLGFLLLALELRPRGEAAEGPAAAAAAAAAAAGVGGERSSRPAPSAPPEPDGCPVCVWRQHSRELRLESIKSQILSKLRLKEAPNISREVVKQLLPKAPPLQQILDLHDFQGDALQPEDFLEEDEYHATTETVISMAQETDPAVQTDGSPLCCHFHFSPKVMFTKVLKAQLWVYLRPVPRPATVYLQILRLKPLTGEGTAGGGGGGRRHIRIRSLKIELHSRSGHWQSIDFKQVLHSWFRQPQSNWGIEINAFDPSGTDLAVTSLGPGAEGLHPFMELRVLENTKRSRRNLGLDCDEHSSESRCCRYPLTVDFEAFGWDWIIAPKRYKANYCSGQCEYMFMQKYPHTHLVQQANPRGSAGPCCTPTKMSPINMLYFNDKQQIIYGKIPGMVV…	Deuterostomia	Chordata
Mus musculus Gdf8	6754752	NP_034964.1	NCBI	MMQKLQMYVYIYLFMLIAAGPVDLNEGSEREENVEKEGLCNACAWRQNTRYSRIEAIKIQILSKLRLETAPNISKDAIRQLLPRAPPLRELIDQYDVQRDDSSDGSLEDDDYHATTETIITMPTESDFLMQADGKPKCCFFKFSSKIQYNKVVKAQLWIYLRPVKTPTTVFVQILRLIKPMKDGTRYTGIRSLKLDMSPGTGIWQSIDVKTVLQNWLKQPESNLGIEIKALDENGHDLAVTFPGPGEDGLNPFLEVKVTDTPKRSRRDFGLDCDEHSTESRCCRYPLTVDFEAFGWDWIIAPKRYKANYCSGECEFVFLQKYPHTHLVHQANPRGSAGPCCTPTKMSPINMLYFNGKEQIIYGKIPAMVVDRCGCS	Deuterostomia	Chordata
Mus musculus Inhibina		NP_034694.3	NCBI	MVSQRSLLLLLLLTLRDVDSCQGPELVRELVLAKVKALFLDALGPPAMDGEGGDPGIRRLPRRHAVGGFM HRTSEPEEEDVSQAILFPATGATCEDQPAARGLAQEAEEGLFTYVFRPSQHIRSHQVTSAQLWFHTGLGR KSTAAANSSAPLLDLLVLSSGGPMAVPVSLGQGPPRWAVLHLAASAFPLLTHPILVLLLRCPLCSCSGRP ETTPFLVAHTRARAPSAGERARRSTPSVPWPWSPAALRLLQRPPEEPAAHAFCHRAALNISFQELGWDRW IVHPPSFIFHYCHGSCGMPTSDLPLPVPGVPPTPVQPLFLVPGAKPCCAALPGSMRSLRVRTTSDGGYSF KYEMVPNLITQHCACI	Deuterostomia	Chordata
Mus musculus InhibinbA	6680451	NP_032406.1	NCBI	MPLLWLRGFLLASCWIIVRSSPTPGSEGHGSAPDCPSCALATLPKDGPNSQPEMVEAVKKHILNMLHLKKRPDVTQPVPKAALLNAIRKLHVGKVGENGYVEIEDDIGRRAEMNELMEQTSEIITFAESGTARKTLHFEISKEGSDLSVVERAEVWLFLKVPKANRTRTKVTIRLFQQQKHPQGSLDTGDEAEEMGLKGERSELLLSEKVVDARKSTWHIFPVSSSIQRLLDQGKSSLDVRIACEQCQESGASLVLLGKKKKKEVDGDGKKKDGSDGGLEEEKEQSHRPFLMLQARQSEDHPHRRRRRGLECDGKVNICCKKQFFVSFKDIGWNDWIIAPSGYHANYCEGECPSHIAGTSGSSLSFHSTVINHYRMRGHSPFANLKSCCVPTKLRPMSM…	Deuterostomia	Chordata
Saccoglossus kowalevskii Activin-like	269785081	NP_001161496.1	NCBI	MSLPYRLFSIMKYSIFCVAVIFFLAQHLSFTCESALIPSKEIADRNTEESDLTLQQLLVLEKFRNDSITEGGEPVLVREGNIGDILADLEALPPHFTPGIDGQLPISADEIHKSKLPDKLGAGGDSEDIIDTIVEGKSGGPGKSSVGSDQPCTECKSTMQKQLIIKEGGEQLLDQLRLEHIKQLILSKLRLSEPPKLQKTSLPEPLSSGRLLTQEDYDEEGAVNIDDFYGKTTQVIVFAEKSNVACHSKSPEGCFEFKLTPEIFTSAVNSAQLWVYKLPAETNDTPDPYIVISKLASPNTLTTKEVARRQTSVAGGWLDFNVKHAVRKWQIHGNAEHALIARCENCPVEKGKLSPIATDEDRRPFIVINTSERHPRRKRSFDCTESISICCRKSFYVSF…	Deuterostomia	Hemichordata
Saccoglossus kowalevskii Bmp2/4	259013360	NP_001158387.1	NCBI	MFEQYRIPCVGSTRPIIPAMRDTMVHGKPAFLFLVLVCILVKSTATQVIEDDENNELTQPVLNGDKKEEVLHAFESSLLSMFGLKSRPRPRKNPVIPKYMMELYMNQIKNPDDMNVNFNVRDKSISTANTARSFFHREIGEESEERRDGQSKRYFFDLETIPDNELVTGAEIRIFCHGINASTPRIDSSIDYSKRQHSEFLHRININEILQPATDYHDAFKRLIDSSVVDIRNSSWESFDIRPAVARWIAHPEENYGLEVELTHTKNGQASPHQKHVRLRRSDTSNAEEWQSERPLLVTFTDDGKRPQRSKRQSDKRARRRLKLNCKRHELYVDFNDVGWNDWIVAPPGYHAFYCHGECPFPIAEHLNSTNHAIVQTLVNSVSPDSVPKACCVPTDLSP…	Deuterostomia	Hemichordata
Saccoglossus kowalevskii Gdf8/11-like	291229712	XP_002734819.1	NCBI	PNKFMKPEHTSHGYSFFEFSPQVRDAQIIEARLHVYIRQQEAVQTTATWLHIYELGPPGKHHYNKIACSRKIELSSRKGHWEQFDIQRVVFGWFHDHESNWGLDIDATDHEGNSVVVTSSDWGSEDHQRMPYLELRTRQHNLRHKRSPELNCDEKSEEERCCRYPLVVDFVELTWDWIIAPKTYSAYYCAGECPNVYNLQNAHSYFVERANPRGHAGRCCTGSEMSPISMIYFIDEKSIMFGVVPDMVTIKCECS	Deuterostomia	Hemichordata
Lottia gigantea Activin		XP_009043689.1	NCBI	MQTIIFFTISMVIVSSDFNSSSDNSTDFSNFSDFSDMENKSEEIYFEENDGKFPIADQINDKTGIIKNTS TESTPESTTSSHGWTGLRTPRPDKKLRELQKELAKQRLKQKEIELRKVKAKEKEAKRRHRHEKKGNKLAD KKARQELEDETFSAKFGSLKNRTIAKEHRSKRKHISRKSQHERPEKIIQHSKECIDCDPKEKAKRIETFR RQVLEKLRVEKVPSNYVSPPRLPPQYDPEYMQDEWLDDGDDSFYAKTKQLIIPASDVSHHCAPRHATGCY HFVLKRKITGYITSAKLWIFKNRDQNDKQQSFTISELEPDTRYDHTKLRPKNIVDRIETDVKKGWLQFNM TSSVRKWLEKPHMNHGFSVRCKTCYYRKHRVLFGAKEGYRPVLV…	Lophotrochozoa	Mollusca
Lottia gigantea Bmp2/4	-	BAQ19195.1	NCBI	XAVESNLLGLFGLKSRPVPGRRTPIPDYMLDLYKRLDSEPDFISPFAESKGKGIVEANTVRSFYHSDINFVKDCDERTCARIWFNISTIPFAEIMAASELRVFKDVYNHFKLTDANSLSGDRIKASLFKHRLEIHEIMRVSPDDSECISRLIDTKIVDTRNSSWESFDVHPAVLKWRRRPQYNYGLEVRIVSKSPWISTNSHVRLRRSAHMDEKNWQIQRPILVTYTHDGRNPNSRIKRASARNRRRKSRKRRRRKKKGNKNECKRHALYVDFGDVGWNDWIVAPTGYNAYFCRGECPFPMGQHLNSTHHAVMQTLVHSVNPSAVPKACCVPSELSAISMLYLDEWDKVVLKNYQDMVVEGCGCR	Lophotrochozoa	Mollusca
Lottia gigantea Myostatin	-	BAQ19193.1	NCBI	MVLNSSGYILTLVVLIPFIVCHIPHGDTDNGTLISDNLTIVGAKIQDERYVDYVNKGENNGLDESYVSQNETIYLNETNHRNLTTQNNCSACASRQRDKNMRIEQIKRQILSKLHFTTMPNLTSRVLPKVPTISLLMDKFTEMQADSPYREGDYEEYHDDHDYYGRVEKVYTYGKLRSNQKCLMIEDNRKRYKRRINKLYVLTLTLLFNTEHFKLLTLASLQELCLNNNGQCSKANCGRTDRRMDTGDDNIRPHYKSTVIEIRIYRVCPVSLKCGRNNLGRIYYRKHIPSYKKGKHWYRIDIRKLVMKWIQYPEYNYGLVLTAFDHDGRNLIVTPSADEKKEGYEPILEFETVEMKKRRPKRSISLNCEENSNEKRCCRHPLEVDFVDFGWDWVIAPIR…	Lophotrochozoa	Mollusca
Schmidtea mediterranea activin-2		AGC30581.1	NCBI	HFNQIIVFLDIYFIITARIILTRKKNPIMLLKGLHAKENIYQQIFQIVFLISILLPIMANPVERKSSVYNDNAEEKIIQK DSFKDKVINDLKSKILQKLNLKEAPKFNSSFDWSSMTEQIRSAALRLGVPFDETTENSQPTSESMIISLTKVNHCIDNST NNQHCYDLTIPNMDNKILVGANFIIQFLPLAFERTVEDNIIYNITINNLPETVYSFSVAQLKSNSLYIAYTNILKTLLGN QRMSHSTFSFTVSISGDEQTTKLERMIDIENIVIELEYQVLPTPVRKRRDAGNTCIPNTYFCCTQTLKVGIDELGWSQFI FAPTTFTINYCRGDCNSYLTFSSNHARALNFARGRGLGSNKDLRACCVPYSYSSLTIMYLNNENALEVSTFNDLI…	Lophotrochozoa	Playhelminth
#NEXUS
BEGIN DATA;
dimensions ntax=19 nchar=70;
format missing=?
interleave datatype=PROTEIN gap= -;
matrix
NveA CCRQEFYVSFEEMGWDNWILVPRGFNANYCTGSCCCAPTKMFDLSLLYYD
NveBmp2 CQRHPLYVDFTDVGWNDWIVAPPGYHAFYCTGVCCCIPTTLNPISILSLN
NveGd CCRYELTVDFEKFSW-NWIIAPKRFRAYYCTGECCCSPTKMSSISMIYFD
BflA CCREKFYVDFKDIAWDDWIISPKGYYANFCTGSCCCTPTKMSALSMLYFD
BflBmp2 CRRHSLYVDFSDVGWNDWIVAPPGYQAYYCHGECCCVPTDLSPISMLYLN
BflG8 CCRRSLVVSFKDIGWDGWVMEPAEFDAHYCLGQCCCVPVQMRDLLIRYFD
BflMyostat CCRYPLQVDFREFGW-DWIIAPNTYQAYYCAGDCCCTPTKMSNISMLYFD
MmuBm CRRHSLYVDFSDVGWNDWIVAPPGYQAFYCHGDCCCVPTELSAISMLYLD
MmuGdf CCRYPLTVDFEAFGW-DWIIAPKRYKANYCSGQCCCTPTKMSPINMLYFN
MmuG8M CCRYPLTVDFEAFGW-DWIIAPKRYKANYCSGECCCTPTKMSPINMLYFN
MmuIn CHRAALNISFQELGWDRWIVHPPSFIFHYCHGSCCCAALSMRSLRVRTSD
MmuInh CCKKQFFVSFKDIGWNDWIIAPSGYHANYCEGECCCVPTKLRPMSMLYYD
SkoAct CCRKSFYVSFEDIHWNDWIIEPSGFYANHCNGSCCCTPTAMSGITLLYYN
SkoBmp2 CKRHELYVDFNDVGWNDWIVAPPGYHAFYCHGECCCVPTDLSPISMLYLD
SkoG CCRYPLVVDFVELTW-DWIIAPKTYSAYYCAGECCCTGSEMSPISMIYFI
LgiA CCRQQFYISFEDI--ENFVLEPKGIWANYCTGSCCCSPISYLTKSMLIIE
LgiBmp2 CKRHALYVDFGDVGWNDWIVAPTGYNAYFCRGECCCVPSELSAISMLYLD
LgiMyostat CCRHPLEVDFVDFGW-DWVIAPIRYKAGYCNGECCCTPTQHKPLSLLYFD
SmeAct CCTQTLKVGIDELGWSQFIFAPTTFTINYCRGDCCCVPYSYSSLTIMYLN
NveA KDENLFQENVSNMVVEECGC
NveBmp2 EFDKVVLKNYKDMVIEGCGC
NveGd FNQQIMFEEVPAMVAETCGC
BflA NDGYIFNKNLPNMKVDACGC
BflBmp2 ENDQVVLKNYQDMVVEGCGC
BflG8 GGKTISTQHIPNIIVNTCGC
BflMyostat DDGNIIYAKLPDMKVDRCGC
MmuBm EYDKVVLKNYQEMVVEGCGC
MmuGdf DKQQIIYGKIPGMVVDRCGC
MmuG8M GKEQIIYGKIPAMVVDRCGC
MmuIn GGYSFKYEMVPNLITQHCAC
MmuInh DGQNIIKKDIQNMIVEECGC
SkoAct STGYIIKKNLPNMSVESCGC
SkoBmp2 EFDKVVLKNYQDMVVEGCGC
SkoG DEKSIMFGVVPDMVTIKCEC
LgiA PSGDLSYNEIPNISVQACGC
LgiBmp2 EWDKVVLKNYQDMVVEGCGC
LgiMyostat HDQNILFTELQNMKVMKCGC
SmeAct NENALEVSTFNDLIAATCGC
;
end;
