# Supplementary material for: activin-2 is required for regeneration of polarity on the planarian anterior-posterior axis
Source: PLoS Genet. 2021 Mar 29;17(3):e1009466. doi: 10.1371/journal.pgen.1009466 (PMC8057570; doi:10.1371/journal.pgen.1009466)
Supplement: S2 Data — The DESeq tool was used to calculate log2FC and padj for each condition. Each transcript is annotated with best BLAST hits. (XLSX) [file pgen.1009466.s009.xlsx]

## Sheet: S2_Data
S2 Data: control vs activin-2 RNAi DESeq Timecourse
id	00_log2FoldChange	00_padj	06_log2FoldChange	06_padj	18_A_log2FoldChange	18_A_padj	18_P_log2FoldChange	18_P_padj	24_log2FoldChange	24_padj	48_log2FoldChange	48_padj	V4 Smed blastn	Human.E	Human.Desc	SMED.E	SMED.Desc	Family	nc cluster anno
dd_Smed_v6_122_1_1	-5.14252	0.817389	-2.52196	1	-1.10353	1	-0.178958	1	1.17994	1	-2.84092	1	dd_Smed_v4_122_1_1	5e-109	lipase A, lysosomal acid, cholesterol esterase (LIPA)	NA	NA	Abhydro_lipase, Abhydrolase_1, Abhydrolase_5, Abhydrolase_6,	NA
dd_Smed_v6_54880_0_1	-4.59363	0.0116126	-0.77039	1	0.315087	1	0.311405	1	2.42083	0.282023	-0.276062	1	dd_Smed_v4_54880_0_1	NA	NA	NA	NA	NA	NA
dd_Smed_v6_5496_0_1	-4.41714	1.89253e-26	0.0676224	1	-0.406497	0.826159	-0.714658	0.0854077	-0.461068	0.246544	0.574093	1	dd_Smed_v4_5496_0_1	0	filamin C, gamma (FLNC)	NA	NA	Filamin, CH, CAMSAP_CH,	NA
dd_Smed_v6_29455_0_1	-4.38057	4.11319e-10	-0.843483	0.447999	-0.0480337	1	0.224212	1	0.951844	0.369291	0.560403	1	dd_Smed_v4_29455_0_1	NA	NA	NA	NA	NA	NA
dd_Smed_v6_44163_0_1	-4.35441	0.00470565	-0.89171	1	0.349369	1	0.248779	1	1.47953	0.427828	1.73198	0.962761	dd_Smed_v4_44163_0_1	NA	NA	NA	NA	NA	NA
dd_Smed_v6_13792_0_1	-4.21263	8.57166e-37	-0.770332	0.0426354	-0.0603037	1	-0.367335	0.447606	0.454531	0.704322	0.36504	1	dd_Smed_v4_13792_0_1	0	dynein, axonemal, heavy chain 7 (DNAH7)	NA	NA	DHC_N2, AAA_6,	NA
dd_Smed_v6_42117_0_1	-4.08932	0.177224	0.00296673	1	-0.875646	1	-0.859711	0.973279	-0.0557674	1	-0.593809	1	dd_Smed_v4_42117_0_1	6e-09	SET domain and mariner transposase fusion gene (SETMAR)	NA	NA	Transposase_1,	NA
dd_Smed_v6_58_0_1	-4.04362	0.319589	-3.3576	0.593279	-1.37232	1	-0.847337	1	-3.08792	0.527723	-4.8447	0.31607	dd_Smed_v4_58_0_1	5e-12	NA	8e-19	Lectin-like protein	Lectin_C,	NA
dd_Smed_v6_27650_0_1	-3.96267	0.000779029	-0.197157	1	0.051317	1	0.0716366	1	0.601298	1	2.82116	0.429164	dd_Smed_v4_27650_0_1	NA	NA	NA	NA	NA	NA
dd_Smed_v6_47736_0_1	-3.8637	0.132648	-0.44321	1	0.216435	1	0.106486	1	2.54323	0.728884	0.191039	1	dd_Smed_v4_47736_0_1	NA	NA	NA	NA	NA	NA
dd_Smed_v6_496_0_1	-3.77995	2.24883e-05	-3.45497	0.000340598	-3.97572	0.110293	-4.01842	4.75678e-08	-4.42205	1.65769e-07	-4.73304	6.63981e-07	dd_Smed_v4_496_0_1	NA	NA	NA	NA	ShK,	NA
dd_Smed_v6_50568_0_1	-3.75416	0.251048	0.683431	1	-0.616085	1	-0.12812	1	-0.548148	1	0.844701	1	dd_Smed_v4_50568_0_1	NA	NA	NA	NA	NA	NA
dd_Smed_v6_53100_0_1	-3.63676	0.721905	0.717212	1	-1.08228	1	-0.779782	1	-2.11027	0.941672	-2.03919	1	dd_Smed_v4_10683_0_1	1e-15	NA	NA	NA	MFS_1,	NA
dd_Smed_v6_62672_0_1	-3.63523	0.107145	-1.88524	0.566139	-0.451149	1	-1.1633	0.796238	-1.69933	0.457742	-0.120783	1	dd_Smed_v4_62672_0_1	NA	NA	NA	NA	NA	NA
dd_Smed_v6_12565_0_1	-3.59797	2.80454e-28	-0.577229	0.286775	0.186458	1	0.144596	1	1.2509	0.000556405	1.09619	0.00576555	dd_Smed_v4_12565_0_1	5e-14	smg-1 homolog, phosphatidylinositol 3-kinase-related kinase (C. elegans) (SMG1)	0	SMG-1	Ank_2, Ank, Ank_4, Ank_3,	NA
dd_Smed_v6_16650_0_1	-3.5727	6.14291e-05	0.0740954	1	-0.739859	0.526719	-0.785971	0.279077	-0.354509	0.776812	0.194546	1	dd_Smed_v4_16650_0_1	NA	NA	NA	NA	NA	NA
dd_Smed_v6_36364_0_1	-3.5562	0.0262685	0.489046	1	0.588096	1	-0.110276	1	0.666186	1	0.850179	1	dd_Smed_v4_36364_0_1	NA	NA	NA	NA	NA	NA
dd_Smed_v6_1636_0_1	-3.55454	3.461e-06	-1.05822	0.56181	0.016495	1	-0.0328327	1	-1.36644	0.117264	0.108489	1	dd_Smed_v4_1636_0_1	3e-33	zonadhesin (ZAN)6	NA	NA	VWD,	NA
dd_Smed_v6_3324_0_1	-3.54883	2.29085e-05	-3.91644	3.15205e-06	0.706954	1	-0.72839	0.821355	-3.9941	1.84549e-07	-3.35369	0.0016861	dd_Smed_v4_3324_0_1	8e-13	inhibin, beta A (INHBA)	0	Activin	TGF_beta, Poxvirus_B22R_N,	Gut
dd_Smed_v6_25498_0_1	-3.50027	3.68361e-05	-1.54289	0.329032	-0.57257	1	-0.715237	0.895191	0.287187	1	1.1345	1	dd_Smed_v4_25498_0_1	5e-15	zinc finger, MYM-type 1 (ZMYM1)	NA	NA	DUF4371,	NA
dd_Smed_v6_10_1_1	-3.47877	0.250252	-2.94731	0.516498	-1.36881	1	-1.54201	1	-2.51078	0.52036	-4.26861	0.196958	dd_Smed_v4_10_1_1	5e-07	collectin sub-family member 10 (C-type lectin) (COLEC10)	4e-25	Lectin-like protein	Lectin_C,	NA
dd_Smed_v6_52354_0_1	-3.46014	0.0520784	-1.20444	0.762316	-1.02051	0.878689	-0.965844	1	-0.841849	0.856716	-2.77707	0.144317	dd_Smed_v4_33739_0_1	NA	NA	NA	NA	NA	NA
dd_Smed_v6_67246_0_1	-3.453	0.411313	0.592963	1	0.776592	1	0.686357	1	-0.0602386	1	-1.64457	1	dd_Smed_v4_46174_0_1	NA	NA	NA	NA	NA	NA
dd_Smed_v6_29009_0_1	-3.44424	0.0387335	-1.2534	0.88369	-1.2637	0.84399	-0.109261	1	0.903962	0.922423	#NAME?	1	dd_Smed_v4_29009_0_1	NA	NA	NA	NA	NA	NA
dd_Smed_v6_238_0_1	-3.43231	2.39306e-09	-0.323114	1	0.359351	0.877969	0.048117	1	2.36793	5.59184e-08	2.39938	0.000596328	dd_Smed_v4_238_0_1	NA	NA	NA	NA	NA	NA
dd_Smed_v6_15911_0_1	-3.42851	0.000880405	-0.0730908	1	0.285832	1	0.092499	1	0.95416	0.650405	0.835304	1	dd_Smed_v4_12408_0_2	#N/A	#N/A	#N/A	#N/A	#N/A	#N/A
dd_Smed_v6_52877_0_1	-3.38744	0.260748	0.122345	1	-0.0838866	1	0.492335	1	0.721677	1	-0.6882	1	dd_Smed_v4_31545_0_1	NA	NA	NA	NA	NA	NA
dd_Smed_v6_54666_0_1	-3.38321	0.326453	-1.29488	0.961104	0.953479	1	0.039532	1	1.04953	0.929137	1.37085	0.839202	dd_Smed_v4_54666_0_1	NA	NA	NA	NA	NA	NA
dd_Smed_v6_950_0_1	-3.34956	9.26159e-33	-2.57152	1.42417e-19	-3.68879	1.64665e-49	-2.68698	4.14491e-30	-3.44402	5.16392e-36	-2.58241	1.97705e-16	dd_Smed_v4_950_0_1	7e-18	vimentin (VIM)	4e-22	ifb	Filament,	NA
dd_Smed_v6_7599_0_1	-3.32833	0.00405438	0.318095	1	-0.160377	1	-0.815247	0.0263397	-0.457877	0.741181	-0.169679	1	dd_Smed_v4_7599_0_1	NA	NA	NA	NA	NA	NA
dd_Smed_v6_7934_0_1	-3.32403	0.699641	0.0659161	1	#NAME?	1	NA	NA	-1.82283	1	0.163847	1	dd_Smed_v4_7934_0_1	NA	NA	NA	NA	NA	NA
dd_Smed_v6_46148_0_1	-3.27392	0.374647	-1.09195	1	0.271209	1	-0.000987233	1	0.378048	1	Inf	0.817294	dd_Smed_v4_46148_0_1	NA	NA	NA	NA	NA	NA
dd_Smed_v6_31298_0_1	-3.25884	0.294911	-2.81268	0.215137	0.252712	1	-0.21056	1	0.994875	0.94698	0.246736	1	dd_Smed_v4_31298_0_1	NA	NA	NA	NA	NA	NA
dd_Smed_v6_14313_0_2	-3.25516	0.53566	1.43704	1	1.30068	1	0.641816	1	-0.363712	1	2.15039	0.839112	dd_Smed_v4_14313_0_2	NA	NA	NA	NA	NA	NA
dd_Smed_v6_91852_0_1	-3.24504	0.572551	-0.0665436	1	1.94032	1	-2.16059	1	Inf	1	#NAME?	1	dd_Smed_v4_23265_0_2	#N/A	#N/A	#N/A	#N/A	#N/A	#N/A
dd_Smed_v6_12241_0_1	-3.22451	0.755287	0.28883	1	-0.39077	1	0.651531	1	-1.61003	0.907739	0.228932	1	dd_Smed_v4_12241_0_1	NA	NA	NA	NA	NA	NA
dd_Smed_v6_76859_0_1	-3.21428	0.402296	0.0710021	1	1.87825	0.790268	0.955536	1	-0.303504	1	0.890055	1	dd_Smed_v4_76859_0_1	NA	NA	NA	NA	NA	NA
dd_Smed_v6_4737_0_1	-3.21169	2.06901e-09	-0.0951312	1	0.335538	1	0.224799	1	0.988995	0.2864	0.988689	0.169878	dd_Smed_v4_4737_0_1	2e-11	C-type lectin domain family 18, member A (CLEC18A)	NA	NA	ShK,	Muscle with multiple voltage gate genes
dd_Smed_v6_56335_0_1	-3.20968	0.105087	-0.193377	1	-0.0750994	1	0.194934	1	-1.09197	0.820229	-0.29589	1	dd_Smed_v4_56335_0_1	4e-84	calreticulin (CALR)	5e-89	Calreticulin-1	Calreticulin,	NA
dd_Smed_v6_42332_0_1	-3.20387	0.327161	-0.379435	1	-0.33446	1	-0.070473	1	-0.531501	1	-0.620208	1	dd_Smed_v4_42332_0_1	NA	NA	NA	NA	NA	NA
dd_Smed_v6_79817_0_1	-3.20387	0.461337	-0.332886	1	0.624336	1	-1.86298	1	-0.446441	1	-1.54552	1	dd_Smed_v4_79817_0_1	NA	NA	NA	NA	NA	NA
dd_Smed_v6_135_0_1	-3.19337	0.000389114	-2.47095	0.016747	-1.75714	0.0564848	-2.13131	0.0216712	-3.06566	0.000595009	-3.97047	7.05173e-05	dd_Smed_v4_135_0_1	NA	NA	NA	NA	NA	Muscle, unclear what type, expresses genes previously observed in low quality libs
dd_Smed_v6_51492_0_1	-3.19115	0.573099	-0.471738	1	0.370429	1	0.0949431	1	2.12472	0.8811	0.897857	1	dd_Smed_v4_51492_0_1	NA	NA	NA	NA	NA	NA
dd_Smed_v6_79_0_1	-3.1909	0.205243	-3.24871	0.277195	-1.67462	0.904736	-1.62147	0.90686	-3.17965	0.209189	-4.34148	0.110864	dd_Smed_v4_79_0_1	NA	NA	4e-95	Lectin-like protein	Lectin_C,	NA
dd_Smed_v6_5112_0_1	-3.18244	1	1.07227	1	#NAME?	1	Inf	1	-2.10916	0.895558	1.74881	1	dd_Smed_v4_5112_0_1	NA	NA	NA	NA	NA	NA
dd_Smed_v6_39710_0_1	-3.17102	0.750585	0.138699	1	1.9201	1	1.69032	1	-1.68878	0.881911	0.306927	1	dd_Smed_v4_39710_0_1	NA	NA	NA	NA	NA	NA
dd_Smed_v6_33_0_1	-3.16277	0.120279	-3.33059	0.152275	-1.77177	0.728174	-1.67172	0.723806	-3.49483	0.0922045	-3.55122	0.131254	dd_Smed_v4_33_0_1	NA	NA	NA	NA	NA	NA
dd_Smed_v6_46218_0_1	-3.16008	0.541494	0.0236441	1	0.208018	1	-0.134253	1	1.50056	0.847192	-0.6882	1	dd_Smed_v4_46218_0_1	NA	NA	NA	NA	NA	NA
dd_Smed_v6_72025_0_1	-3.16008	0.566636	0.28883	1	0.741338	1	-0.659139	1	0.209921	1	-0.833444	1	dd_Smed_v4_72025_0_1	NA	NA	NA	NA	NA	NA
dd_Smed_v6_67311_0_1	-3.14214	0.643818	1.44364	1	0.0340935	1	0.630436	1	-1.82283	1	-0.135328	1	dd_Smed_v4_32626_0_1	NA	NA	NA	NA	NA	NA
dd_Smed_v6_59476_0_2	-3.12921	0.50663	-1.01178	1	-1.81932	1	-1.62495	1	-0.530489	1	-0.190247	1	dd_Smed_v4_59476_0_2	NA	NA	NA	NA	NA	NA
dd_Smed_v6_26589_0_1	-3.11858	0.0311398	-1.60791	0.434442	-0.748392	0.392283	-1.25178	0.00776317	-0.308058	1	1.79933	0.695493	dd_Smed_v4_26589_0_1	NA	NA	NA	NA	NA	NA
dd_Smed_v6_13058_0_1	-3.07826	4.79381e-22	-0.350719	0.766872	-0.212073	1	-0.370528	0.587319	0.551393	0.518686	0.381787	1	dd_Smed_v4_13058_0_1	0	dynein, axonemal, heavy chain 1 (DNAH1)	NA	NA	DHC_N2, AAA_6,	NA
dd_Smed_v6_56805_0_1	-3.07522	0.401916	0.679333	1	-0.307161	1	0.77784	1	0.0287859	1	Inf	1	dd_Smed_v4_56805_0_1	3e-13	GTF2I repeat domain containing 2 (GTF2IRD2)	NA	NA	NA	NA
dd_Smed_v6_55802_0_1	-3.06705	0.706325	0.823788	1	-0.20208	1	1.22452	1	-0.0435797	1	Inf	0.691696	dd_Smed_v4_55802_0_1	NA	NA	NA	NA	7tm_1,	NA
dd_Smed_v6_65508_0_1	-3.06375	0.458311	1.18924	1	-0.375343	1	-0.487882	1	0.051886	1	-2.68067	0.835225	dd_Smed_v4_65508_0_1	NA	NA	NA	NA	NA	NA
dd_Smed_v6_1268_0_1	-3.06299	0.120594	-2.2222	0.574717	-1.54877	0.896851	-0.500543	1	-3.56423	0.0655413	#NAME?	0.00540213	dd_Smed_v4_1268_0_1	4e-16	WAP, follistatin/kazal, immunoglobulin, kunitz and netrin domain containing 2 (WFIKKN2)	5e-37	Serine protease inhibitor-1	NA	NA
dd_Smed_v6_73822_0_1	-3.06044	0.805027	-1.04425	1	0.865769	1	1.83754	1	-0.870827	1	1.03413	1	dd_Smed_v4_73822_0_1	NA	NA	NA	NA	NA	NA
dd_Smed_v6_30677_0_1	-3.04354	0.00786027	-0.506956	1	-0.320199	1	0.158132	1	-0.940502	0.412995	-0.159736	1	dd_Smed_v4_30677_0_1	NA	NA	NA	NA	NA	NA
dd_Smed_v6_57152_0_1	-3.03048	0.658914	-2.90058	0.665004	0.928737	1	0.794725	1	-1.11019	0.741181	0.0987168	1	dd_Smed_v4_57152_0_1	NA	NA	NA	NA	NA	NA
dd_Smed_v6_103241_0_1	-3.03047	0.669694	-2.71936	0.788549	-0.470896	1	-0.118961	1	-1.9646	0.325837	1.89786	0.94811	dd_Smed_v4_103241_0_1	NA	NA	NA	NA	NA	NA
dd_Smed_v6_62087_0_1	-3.02188	0.317573	-1.11427	0.854591	0.0403547	1	1.35401	0.75045	-0.651935	1	-0.747911	1	dd_Smed_v4_21331_0_1	NA	NA	NA	NA	NA	NA
dd_Smed_v6_54305_0_1	-3.02127	0.221711	-0.731329	1	0.277766	1	0.121218	1	1.18757	0.820615	-0.166864	1	dd_Smed_v4_54305_0_1	NA	NA	NA	NA	NA	NA
dd_Smed_v6_61983_0_1	-3.01841	0.728555	#NAME?	0.8952	1.45967	1	0.949159	1	2.75487	0.714039	Inf	0.707472	dd_Smed_v4_61983_0_1	8e-09	tigger transposable element derived 6 (TIGD6)	NA	NA	NA	NA
dd_Smed_v6_81256_0_1	-2.9931	0.613993	1.16168	1	1.0438	1	0.523795	1	0.476206	1	0.734731	1	dd_Smed_v4_81256_0_1	NA	NA	NA	NA	NA	NA
dd_Smed_v6_59397_0_1	-2.98952	0.609083	-1.32355	0.896621	-0.0244753	1	-0.143039	1	0.842272	0.989335	1.57217	0.830424	dd_Smed_v4_12389_0_1	NA	NA	NA	NA	NA	NA
dd_Smed_v6_30664_0_1	-2.97979	0.00324388	-0.970823	0.90787	0.245286	1	-0.0239465	1	1.08616	0.580526	2.05509	0.324327	dd_Smed_v4_30664_0_1	NA	NA	NA	NA	NA	NA
dd_Smed_v6_54122_0_1	-2.96	0.131614	-0.874072	1	-0.130345	1	-0.239934	1	1.07278	0.728884	0.539442	1	dd_Smed_v4_54122_0_1	NA	NA	NA	NA	NA	NA
dd_Smed_v6_22973_0_1	-2.95465	0.479308	-2.02426	0.894436	#NAME?	0.958928	1.70437	1	-1.72933	0.859191	-3.07029	0.623922	dd_Smed_v4_22973_0_1	2e-30	glutamate receptor, ionotropic, AMPA 4 (GRIA4)	NA	NA	Lig_chan, SBP_bac_3,	NA
dd_Smed_v6_44138_0_1	-2.93504	0.581921	-2.02061	0.969065	0.293105	1	0.448767	1	#NAME?	1	1.02365	1	dd_Smed_v4_44138_0_1	NA	NA	NA	NA	NA	NA
dd_Smed_v6_46873_0_1	-2.93239	0.0291648	1.73494	0.380156	-0.172445	1	0.276268	1	0.0222938	1	1.00494	0.787683	dd_Smed_v4_46873_0_1	NA	NA	NA	NA	NA	myoD+ / Wound-response muscle
dd_Smed_v6_56337_0_1	-2.92844	0.463549	#NAME?	1	0.181191	1	-0.227679	1	1.53953	0.958233	Inf	0.661022	dd_Smed_v4_56337_0_1	NA	NA	NA	NA	NA	NA
dd_Smed_v6_28045_0_1	-2.92428	0.228654	-0.133889	1	0.649861	0.870381	0.0250975	1	1.08597	0.82291	0.946731	1	dd_Smed_v4_28045_0_1	NA	NA	NA	NA	NA	NA
dd_Smed_v6_49224_0_1	-2.92271	0.221171	-1.67101	0.724255	-0.0683986	1	-0.154514	1	0.44205	1	0.708268	1	dd_Smed_v4_49224_0_1	NA	NA	NA	NA	NA	NA
dd_Smed_v6_33958_0_1	-2.91494	0.61094	-0.599764	1	0.85587	1	-0.224944	1	1.39851	0.890037	2.56165	1	dd_Smed_v4_33958_0_1	NA	NA	NA	NA	NA	NA
dd_Smed_v6_25495_0_1	-2.91132	0.814108	0.249361	1	0.254888	1	-1.09168	1	-0.391216	1	-1.22869	1	dd_Smed_v4_29208_0_1	NA	NA	NA	NA	NA	NA
dd_Smed_v6_93184_0_1	-2.91127	0.922776	-1.93676	1	1.33774	1	0.117481	1	-0.673505	1	#NAME?	1	dd_Smed_v4_93184_0_1	NA	NA	NA	NA	NA	NA
dd_Smed_v6_86935_0_1	-2.91127	0.966399	1.04983	1	-0.662421	1	-0.14856	1	#NAME?	0.979272	-1.30021	1	dd_Smed_v4_21698_0_1	NA	NA	NA	NA	NA	NA
dd_Smed_v6_69694_0_1	-2.90486	0.961932	-0.0777873	1	-0.161165	1	-1.4723	1	1.63912	1	0.899934	1	dd_Smed_v4_69694_0_1	NA	NA	NA	NA	NA	NA
dd_Smed_v6_43726_0_1	-2.90461	0.743265	-0.985535	1	-1.06413	0.541062	-1.20434	0.481147	-1.17715	1	#NAME?	1	dd_Smed_v4_6728_0_2	#N/A	#N/A	#N/A	#N/A	#N/A	#N/A
dd_Smed_v6_25395_0_5	-2.90461	0.778055	-0.515192	1	1.2577	0.99528	1.74457	0.889563	2.84406	0.655607	0.720124	1	dd_Smed_v4_25395_0_5	4e-07	CCHC-type zinc finger, nucleic acid binding protein (CNBP)5	NA	NA	NA	NA
dd_Smed_v6_21430_0_1	-2.90461	0.77955	0.752348	1	-0.760548	1	0.814855	1	-0.756954	1	1.01759	1	dd_Smed_v4_21430_0_1	2e-45	PQ loop repeat containing 1 (PQLC1)	NA	NA	PQ-loop,	NA
dd_Smed_v6_90104_0_1	-2.90461	0.827881	-2.71354	0.866203	-1.34675	1	0.241765	1	NA	NA	1.20289	1	dd_Smed_v4_68548_0_1	NA	NA	NA	NA	NA	NA
dd_Smed_v6_70088_0_1	-2.90174	0.4973	-0.147834	1	-0.00472815	1	-1.02175	1	1.74241	0.789632	0.652305	1	dd_Smed_v4_70088_0_1	NA	NA	NA	NA	NA	NA
dd_Smed_v6_52191_0_1	-2.87858	0.508513	Inf	0.47243	-0.218354	1	-0.0852948	1	1.60784	0.883997	1.50952	1	dd_Smed_v4_52191_0_1	NA	NA	NA	NA	NA	NA
dd_Smed_v6_71985_0_1	-2.87474	0.778105	-1.57277	0.8952	-0.364914	1	-1.60351	0.981602	-0.711967	1	-0.416874	1	dd_Smed_v4_71985_0_1	NA	NA	NA	NA	NA	NA
dd_Smed_v6_30876_0_1	-2.87189	0.423447	-0.418491	1	0.923	1	-0.4065	1	0.448244	1	-1.86268	0.829476	dd_Smed_v4_30876_0_1	NA	NA	NA	NA	NA	NA
dd_Smed_v6_47761_0_2	-2.86804	0.829131	-0.690922	1	1.57976	1	Inf	1	0.332403	1	#NAME?	1	dd_Smed_v4_47761_0_2	NA	NA	NA	NA	NA	NA
dd_Smed_v6_35680_0_1	-2.86355	0.25376	0.584352	1	-0.102259	1	1.18718	1	0.939871	0.97732	-1.57587	0.951594	dd_Smed_v4_35680_0_1	NA	NA	NA	NA	NA	NA
dd_Smed_v6_19518_0_1	-2.86157	0.000213344	-0.674099	1	0.110235	1	-0.151008	1	-0.430346	0.688663	-0.425337	0.528281	dd_Smed_v4_19518_0_1	0	dynein, axonemal, heavy chain 2 (DNAH2)	NA	NA	DHC_N1,	NA
dd_Smed_v6_72850_0_1	-2.8613	0.798229	-0.263017	1	1.70998	1	0.122444	1	1.64603	1	-0.448161	1	dd_Smed_v4_72850_0_1	NA	NA	NA	NA	NA	NA
dd_Smed_v6_13800_0_1	-2.8613	0.815896	0.837972	1	1.10079	1	-0.411455	1	0.120105	1	-2.82929	0.998485	dd_Smed_v4_476_0_1	0	GDP dissociation inhibitor 2 (GDI2)	NA	NA	GDI,	NA
dd_Smed_v6_29884_0_1	-2.85695	1.22961e-05	-0.881964	0.503416	-0.188416	1	-0.206456	1	0.616828	0.714522	-0.608286	1	dd_Smed_v4_29884_0_1	2e-35	tetratricopeptide repeat domain 40 (TTC40)	NA	NA	NA	NA
dd_Smed_v6_33285_0_1	-2.85352	0.315926	0.0619046	1	0.525445	1	0.710218	0.908773	1.13197	0.833453	1.20289	1	dd_Smed_v4_33285_0_1	NA	NA	NA	NA	NA	NA
dd_Smed_v6_72537_0_1	-2.8498	0.661509	#NAME?	1	0.792957	1	0.805797	1	2.28187	0.875769	-1.30021	1	dd_Smed_v4_72537_0_1	NA	NA	NA	NA	NA	NA
dd_Smed_v6_39354_0_1	-2.84301	0.422102	-0.0663664	1	0.272716	1	-0.201527	1	2.2863	0.860427	1.1424	0.873072	dd_Smed_v4_39354_0_1	NA	NA	NA	NA	NA	NA
dd_Smed_v6_50555_0_1	-2.8428	0.719628	0.618507	1	-0.370496	1	0.782014	1	1.92168	1	-0.351653	1	dd_Smed_v4_50555_0_1	NA	NA	NA	NA	NA	NA
dd_Smed_v6_31634_0_1	-2.84035	0.127229	-0.591338	1	-0.273822	1	-1.36495	0.74154	-0.210331	1	-1.54789	0.796714	dd_Smed_v4_31634_0_1	NA	NA	NA	NA	NA	NA
dd_Smed_v6_25488_0_1	-2.83915	0.794455	-0.100807	1	-2.10433	0.96272	-1.08305	1	-1.69081	0.772927	-1.49406	1	dd_Smed_v4_25488_0_1	3e-10	v-raf murine sarcoma viral oncogene homolog B1 (BRAF)	NA	NA	Pkinase, Pkinase_Tyr,	Neural
dd_Smed_v6_55364_0_1	-2.83915	0.799701	0.09437	1	-0.341763	1	-1.94209	1	-0.128702	1	Inf	0.8547	dd_Smed_v4_55364_0_1	NA	NA	NA	NA	NA	NA
dd_Smed_v6_61125_0_1	-2.83241	0.858732	Inf	1	-0.202561	1	0.501561	1	-0.311428	1	#NAME?	1	dd_Smed_v4_61125_0_1	NA	NA	NA	NA	NA	NA
dd_Smed_v6_58875_0_1	-2.8287	0.650342	0.40189	1	-0.178721	1	0.120004	1	Inf	0.340016	-2.36993	1	dd_Smed_v4_58875_0_1	NA	NA	NA	NA	NA	NA
dd_Smed_v6_34866_0_1	-2.82366	0.279794	-0.585622	1	0.387849	1	0.0791878	1	0.843126	1	1.13552	1	dd_Smed_v4_34866_0_1	NA	NA	NA	NA	NA	NA
dd_Smed_v6_41927_0_1	-2.81739	0.163605	-1.28672	0.894969	0.962829	1	-1.01163	1	0.127881	1	-0.114167	1	dd_Smed_v4_41927_0_1	NA	NA	NA	NA	NA	myoD+ / Wound-response muscle
dd_Smed_v6_101528_0_1	-2.81323	0.793528	-0.0449361	1	0.279309	1	0.713879	1	-0.344703	1	Inf	0.894158	dd_Smed_v4_101528_0_1	NA	NA	NA	NA	NA	NA
dd_Smed_v6_25090_0_1	-2.81033	1	-2.63668	0.95295	0.0242292	1	0.506629	1	-0.0726339	1	#NAME?	1	dd_Smed_v4_25090_0_1	NA	NA	NA	NA	NA	NA
dd_Smed_v6_67706_0_1	-2.80623	0.720814	-1.05106	1	0.732621	1	-1.01717	1	-1.87646	0.884173	0.449634	1	dd_Smed_v4_20453_0_1	NA	NA	NA	NA	NA	NA
dd_Smed_v6_25293_0_1	-2.80623	0.725872	-0.820023	1	-0.292949	1	-1.23804	1	-0.887396	1	-0.886892	1	dd_Smed_v4_25293_0_1	NA	NA	NA	NA	NA	NA
dd_Smed_v6_35432_0_1	-2.79212	0.657063	0.00348483	1	0.730036	1	0.232966	1	-1.75194	0.742421	0.55258	1	dd_Smed_v4_16606_0_1	NA	NA	NA	NA	NA	Gut (2)
dd_Smed_v6_23430_0_1	-2.79074	0.548687	0.901725	1	-0.198657	1	-0.223097	1	-0.718619	1	#NAME?	1	dd_Smed_v4_23430_0_1	NA	NA	NA	NA	NA	NA
dd_Smed_v6_44810_0_1	-2.78536	0.0621345	0.496605	1	0.14697	1	0.733391	1	1.10057	0.75827	0.136802	1	dd_Smed_v4_44810_0_1	NA	NA	NA	NA	NA	NA
dd_Smed_v6_67089_0_1	-2.77735	0.658087	-0.550764	1	0.913836	1	-0.648151	1	1.5163	0.772654	-0.311369	1	dd_Smed_v4_67089_0_1	2e-15	tigger transposable element derived 6 (TIGD6)	NA	NA	NA	NA
dd_Smed_v6_28750_0_1	-2.77031	0.600328	-3.15687	0.484266	0.0256937	1	-0.157314	1	-0.129043	1	-0.697232	1	dd_Smed_v4_28750_0_1	NA	NA	NA	NA	rve,	myoD+ / Wound-response muscle
dd_Smed_v6_83306_0_1	-2.75614	0.679961	0.185883	1	-1.58128	1	0.410042	1	-0.800445	1	1.1368	1	dd_Smed_v4_83306_0_1	1e-09	MAP/microtubule affinity-regulating kinase 2 (MARK2)	NA	NA	Pkinase,	NA
dd_Smed_v6_47611_0_1	-2.74187	0.165345	-0.622164	1	-0.00223431	1	0.75558	1	1.46897	0.946522	-0.0127923	1	dd_Smed_v4_47611_0_1	NA	NA	NA	NA	NA	NA
dd_Smed_v6_56927_0_1	-2.74105	0.545088	-0.638699	1	1.77455	0.830609	-0.427322	1	1.28673	0.92644	-1.4013	1	dd_Smed_v4_56927_0_1	NA	NA	NA	NA	NA	NA
dd_Smed_v6_90829_0_1	-2.74105	0.648769	-0.384876	1	-0.120702	1	1.29439	1	0.593816	1	#NAME?	1	dd_Smed_v4_90829_0_1	NA	NA	NA	NA	NA	NA
dd_Smed_v6_23414_0_1	-2.73965	0.334605	0.0725654	1	0.392836	1	0.138531	1	1.41796	0.697897	-0.494061	1	dd_Smed_v4_13448_0_8	#N/A	#N/A	#N/A	#N/A	#N/A	#N/A
dd_Smed_v6_27488_0_1	-2.73793	0.000289182	-0.593837	0.969065	0.0387139	1	0.0503521	1	0.613614	0.891602	0.680108	0.97464	dd_Smed_v4_27488_0_1	2e-33	MYC binding protein 2, E3 ubiquitin protein ligase (MYCBP2)	NA	NA	PHR, RCC1, RCC1_2,	NA
dd_Smed_v6_46835_0_1	-2.73672	0.907134	-1.93458	0.935161	1.38237	1	-0.307231	1	-0.178494	1	-1.83228	1	dd_Smed_v4_16634_0_1	NA	NA	NA	NA	NA	NA
dd_Smed_v6_61496_0_1	-2.72915	0.929566	-1.26164	1	-0.283007	1	-0.869575	1	Inf	0.891136	-0.217285	1	dd_Smed_v4_61496_0_1	NA	NA	NA	NA	Dimer_Tnp_hAT,	NA
dd_Smed_v6_35416_0_1	-2.72425	0.318522	-0.935772	1	-2.1154	1	-0.567407	1	-0.228581	1	-1.11857	0.777919	dd_Smed_v4_35416_0_1	NA	NA	NA	NA	NA	NA
dd_Smed_v6_49570_0_1	-2.70579	0.29516	-0.348923	1	-0.0692029	1	0.406487	1	-0.0435079	1	0.0201142	1	dd_Smed_v4_49570_0_1	NA	NA	NA	NA	NA	NA
dd_Smed_v6_77047_0_1	-2.70448	0.525991	-0.761181	1	-0.467312	1	-0.16192	1	-0.249877	1	0.756611	1	dd_Smed_v4_77047_0_1	NA	NA	NA	NA	NA	NA
dd_Smed_v6_89063_0_1	-2.70015	0.87353	NA	NA	0.810905	1	-0.0778315	1	0.573492	1	NA	NA	dd_Smed_v4_68662_0_1	NA	NA	NA	NA	NA	NA
dd_Smed_v6_91876_0_1	-2.70015	0.921994	-0.891294	1	1.11165	1	-0.432201	1	0.700312	1	0.559641	1	dd_Smed_v4_91876_0_1	NA	NA	NA	NA	NA	NA
dd_Smed_v6_85986_0_1	-2.70015	0.958182	1.41238	1	NA	NA	#NAME?	1	Inf	0.79148	#NAME?	0.987612	dd_Smed_v4_85986_0_1	NA	NA	NA	NA	NA	NA
dd_Smed_v6_60461_0_1	-2.69693	0.513904	-0.396233	1	0.34362	1	-1.05954	1	-0.533982	1	0.428262	1	dd_Smed_v4_60461_0_1	5e-132	tubulin, alpha 4a (TUBA4A)	1e-23	TUBE1	Tubulin, Tubulin_C,	NA
dd_Smed_v6_51642_0_1	-2.69693	0.576419	-1.07498	1	0.095334	1	-0.992545	1	-0.142673	1	0.878789	1	dd_Smed_v4_51642_0_1	NA	NA	NA	NA	NA	NA
dd_Smed_v6_37101_0_1	-2.69258	0.857202	0.107235	1	0.314184	1	-0.0644124	1	0.0242219	1	0.752705	1	dd_Smed_v4_37101_0_1	NA	NA	NA	NA	NA	NA
dd_Smed_v6_47659_0_1	-2.69258	0.902368	2.51846	0.636341	1.05256	1	-1.29083	1	-0.850141	1	-0.277719	1	dd_Smed_v4_47659_0_1	4e-08	high mobility group box 4 (HMGB4)	NA	NA	NA	NA
dd_Smed_v6_24744_0_1	-2.69258	0.907775	0.0919965	1	-0.072352	1	1.05741	1	-3.15173	0.41587	-0.882143	1	dd_Smed_v4_24744_0_1	NA	NA	NA	NA	NA	NA
dd_Smed_v6_46496_0_1	-2.68311	0.524628	0.0815228	1	0.704318	1	0.709533	1	0.364869	1	0.35373	1	dd_Smed_v4_46496_0_1	NA	NA	NA	NA	NA	NA
dd_Smed_v6_40292_0_1	-2.67228	0.393588	-0.91623	0.994362	0.565644	1	0.216691	1	2.157	0.338465	-2.32002	0.926582	dd_Smed_v4_40292_0_1	NA	NA	NA	NA	NA	NA
dd_Smed_v6_30149_0_1	-2.66795	0.0998721	-0.976532	0.99856	0.230119	1	-0.213338	1	-1.83915	0.265719	0.18139	1	dd_Smed_v4_30149_0_1	2e-61	FAT atypical cadherin 4 (FAT4)	NA	NA	Cadherin,	NA
dd_Smed_v6_55491_0_1	-2.66369	0.880854	-0.100807	1	0.97424	1	0.589935	1	0.492396	1	0.0423257	1	dd_Smed_v4_55491_0_1	NA	NA	NA	NA	NA	LHX2 muscle
dd_Smed_v6_47939_0_1	-2.66369	0.923081	-0.934732	1	0.90398	1	-0.953469	1	Inf	1	Inf	1	dd_Smed_v4_47939_0_1	NA	NA	NA	NA	NA	NA
dd_Smed_v6_43658_0_1	-2.65915	0.748754	-1.50478	1	-0.110682	1	-0.739355	1	#NAME?	0.940486	Inf	0.33677		#N/A	#N/A	#N/A	#N/A	#N/A	#N/A
dd_Smed_v6_40229_0_1	-2.65891	0.029855	-0.921057	0.944457	0.654578	0.99838	0.043571	1	0.372072	1	-0.521462	1	dd_Smed_v4_40229_0_1	NA	NA	NA	NA	NA	NA
dd_Smed_v6_17264_0_1	-2.65758	0.523332	-2.02335	0.908456	-0.422163	1	-0.440413	1	-0.912433	0.972415	-2.88517	0.972068	dd_Smed_v4_22447_0_1	5e-09	SET domain and mariner transposase fusion gene (SETMAR)	NA	NA	NA	myoD+ / Wound-response muscle
dd_Smed_v6_69940_0_1	-2.65116	0.87278	-1.69487	1	-1.56767	1	0.78881	1	NA	NA	-0.836153	1		#N/A	#N/A	#N/A	#N/A	#N/A	#N/A
dd_Smed_v6_39612_0_1	-2.64312	0.780985	-1.18975	1	-0.351881	1	0.692514	1	2.78104	0.659408	-0.491077	1	dd_Smed_v4_39612_0_1	NA	NA	NA	NA	NA	NA
dd_Smed_v6_47269_0_1	-2.64312	0.793689	0.627262	1	0.198654	1	1.6261	1	-1.98147	0.450142	-1.65296	1	dd_Smed_v4_47269_0_1	NA	NA	NA	NA	NA	NA
dd_Smed_v6_34504_0_3	-2.63344	0.882246	-0.357873	1	-1.04832	1	-0.775255	1	-0.157145	1	#NAME?	0.590882	dd_Smed_v4_34504_0_3	NA	NA	NA	NA	NA	NA
dd_Smed_v6_71338_0_1	-2.62258	0.769949	1.66716	1	0.533003	1	-0.481779	1	1.4151	0.68771	-1.30021	1	dd_Smed_v4_71338_0_1	7e-22	actin, beta (ACTB)	NA	NA	NA	NA
dd_Smed_v6_67164_0_1	-2.62258	0.796916	-0.502479	1	1.41915	1	-0.863536	1	#NAME?	0.756281	#NAME?	0.805847	dd_Smed_v4_67164_0_1	NA	NA	NA	NA	NA	Muscle, unclear what type, expresses genes previously observed in low quality libs
dd_Smed_v6_37932_0_1	-2.62258	0.803155	0.457162	1	0.329793	1	-1.00822	1	2.57906	0.687999	1.2228	1	dd_Smed_v4_37932_0_1	NA	NA	NA	NA	NA	NA
dd_Smed_v6_53283_0_1	-2.60655	0.794455	-1.43931	1	-0.536908	1	0.531814	1	-1.16221	0.958279	2.50563	1	dd_Smed_v4_53283_0_1	NA	NA	NA	NA	Innexin,	NA
dd_Smed_v6_63188_0_1	-2.60164	0.763212	-0.186206	1	0.191993	1	1.20117	1	1.05691	1	-0.829905	1	dd_Smed_v4_63188_0_1	NA	NA	NA	NA	NA	NA
dd_Smed_v6_54099_0_1	-2.60164	0.811723	-0.699886	1	0.730073	1	#NAME?	0.944241	-0.465406	1	-0.01767	1	dd_Smed_v4_54099_0_1	NA	NA	NA	NA	NA	NA
dd_Smed_v6_71055_0_1	-2.59571	0.573868	-0.36228	1	0.43559	1	1.86401	0.759117	-1.17239	0.73448	-0.444265	1	dd_Smed_v4_71055_0_1	NA	NA	NA	NA	NA	NA
dd_Smed_v6_57175_0_1	-2.59492	0.755287	-1.56101	1	-0.940251	1	-0.674405	1	0.34779	1	1.87069	1	dd_Smed_v4_57175_0_1	7e-11	SCAN domain containing 3 (SCAND3)	NA	NA	NA	NA
dd_Smed_v6_70279_0_1	-2.5938	1	#NAME?	1	-2.06554	1	1.11815	1	NA	NA	1.20289	1	dd_Smed_v4_70279_0_1	7e-16	zinc finger, MYM-type 6 (ZMYM6)	NA	NA	NA	NA
dd_Smed_v6_86978_0_1	-2.5938	1	1.13543	1	0.552787	1	-1.23824	1	-0.297499	1	Inf	1		#N/A	#N/A	#N/A	#N/A	#N/A	#N/A
dd_Smed_v6_54720_0_1	-2.59369	0.825643	-0.497554	1	2.73227	1	-2.42517	1	1.47259	0.984252	0.864672	1	dd_Smed_v4_48556_0_1	NA	NA	NA	NA	NA	NA
dd_Smed_v6_64284_0_1	-2.59154	0.552462	0.0203337	1	-0.4993	1	0.487194	1	2.09443	0.330658	-1.70947	1	dd_Smed_v4_64284_0_1	NA	NA	NA	NA	NA	NA
dd_Smed_v6_42217_0_1	-2.5857	0.778639	0.51759	1	-0.71722	1	0.046422	1	2.7715	0.556693	-1.03312	1	dd_Smed_v4_42217_0_1	NA	NA	NA	NA	NA	NA
dd_Smed_v6_51069_0_1	-2.58561	0.547814	1.2199	0.941917	0.650262	1	0.649519	1	1.17155	0.804169	0.709994	1	dd_Smed_v4_71_0_1	6e-14	WAP, follistatin/kazal, immunoglobulin, kunitz and netrin domain containing 2 (WFIKKN2)	1e-17	Serine protease inhibitor-1	Kunitz_BPTI,	Muscle, unclear what type, expresses genes previously observed in low quality libs
dd_Smed_v6_68160_0_1	-2.58316	0.573868	-0.0137646	1	1.06931	1	-0.0861696	1	-0.98098	1	0.624663	1	dd_Smed_v4_68160_0_1	NA	NA	NA	NA	NA	NA
dd_Smed_v6_20508_1_1	-2.58308	0.0173401	-0.0231322	1	0.259798	1	-0.247507	1	0.00252212	1	-0.471611	1	dd_Smed_v4_20508_1_1	NA	NA	NA	NA	NA	Unclear
dd_Smed_v6_25234_0_1	-2.57851	0.370556	-1.79027	0.817551	-1.01064	1	0.57737	1	0.326844	1	#NAME?	0.0802031	dd_Smed_v4_25234_0_1	2e-33	CDC-like kinase 2 (CLK2)	8e-17	Fused-like protein	Pkinase, Pkinase_Tyr,	NA
dd_Smed_v6_44356_0_1	-2.57766	0.771574	-0.953808	1	-1.69835	1	-1.23128	1	0.302564	1	-1.51543	1	dd_Smed_v4_44356_0_1	1e-15	glutamate receptor, ionotropic, kainate 4 (GRIK4)	NA	NA	Lig_chan,	NA
dd_Smed_v6_79949_0_1	-2.57766	0.798863	0.964557	1	0.0544697	1	-0.0869381	1	0.469511	1	#NAME?	0.806252	dd_Smed_v4_13976_0_1	4e-108	5-azacytidine induced 1 (AZI1)	NA	NA	NA	NA
dd_Smed_v6_32101_0_3	-2.57766	0.830038	-1.71836	1	#NAME?	1	Inf	1	-1.86079	0.851703	0.339493	1	dd_Smed_v4_40518_0_1	NA	NA	NA	NA	NA	Muscle with multiple voltage gate genes
dd_Smed_v6_97904_0_1	-2.57766	0.865535	-0.99613	1	-0.691377	1	0.316452	1	#NAME?	1	#NAME?	1	dd_Smed_v4_97904_0_1	4e-27	NA	NA	NA	A_deaminase,	NA
dd_Smed_v6_69522_0_1	-2.57447	0.310038	-0.693644	1	-1.09466	1	-1.36675	1	-0.92538	1	-0.913684	1	dd_Smed_v4_69522_0_1	2e-46	potassium voltage-gated channel, Shaw-related subfamily, member 3 (KCNC3)	NA	NA	K_tetra,	NA
dd_Smed_v6_39585_0_1	-2.57314	0.497252	2.38636	0.570248	-0.0502716	1	-0.317559	1	0.527852	1	-0.625257	1	dd_Smed_v4_39585_0_1	NA	NA	NA	NA	NA	NA
dd_Smed_v6_94586_0_1	-2.56958	0.787884	-0.14547	1	0.55064	1	0.68127	1	-0.364416	1	1.57997	1	dd_Smed_v4_94586_0_1	NA	NA	NA	NA	NA	NA
dd_Smed_v6_71029_0_1	-2.56958	0.80291	-0.90563	1	-1.095	1	-1.47928	1	-1.78505	0.535736	-0.892087	1	dd_Smed_v4_71029_0_1	NA	NA	NA	NA	NA	NA
dd_Smed_v6_86167_0_1	-2.56958	0.833441	#NAME?	0.552388	0.143143	1	Inf	1	-0.436512	1	1.68368	1	dd_Smed_v4_3710_0_1	NA	NA	NA	NA	NA	NA
dd_Smed_v6_23190_0_1	-2.56871	0.692446	2.49826	0.998454	0.344199	1	0.504375	1	1.23712	1	-0.448161	1	dd_Smed_v4_23190_0_1	NA	NA	NA	NA	NA	NA
dd_Smed_v6_80186_0_1	-2.56871	0.705682	-0.395851	1	0.905617	1	1.14474	1	-0.298266	1	1.25857	0.902006	dd_Smed_v4_80186_0_1	NA	NA	NA	NA	NA	NA
dd_Smed_v6_64096_0_1	-2.56019	0.64552	1.69505	1	-0.948679	1	0.454638	1	1.20234	1	0.890055	1	dd_Smed_v4_64096_0_1	NA	NA	9e-26	E2F4-1	NA	NA
dd_Smed_v6_19738_0_1	-2.55944	0.187291	-0.958277	1	0.207948	1	0.134476	1	0.614282	1	1.02365	1	dd_Smed_v4_19738_0_1	NA	NA	NA	NA	NA	Low quality cluster
dd_Smed_v6_50850_0_1	-2.55178	0.170159	0.09242	1	0.145382	1	-0.305307	1	0.632363	0.915935	0.697028	1	dd_Smed_v4_50850_0_1	NA	NA	NA	NA	NA	NA
dd_Smed_v6_85949_0_1	-2.55163	0.660223	1.10982	1	0.109487	1	-0.271072	1	-1.99586	0.29757	-0.832268	1	dd_Smed_v4_1872_0_1	7e-112	serrate RNA effector molecule homolog (Arabidopsis) (SRRT)5	NA	NA	ARS2, DUF3546,	NA
dd_Smed_v6_52996_0_1	-2.55006	0.571351	-0.162558	1	-0.0519218	1	-1.04849	1	-1.9372	0.434768	-0.632879	1	dd_Smed_v4_52996_0_1	5e-114	proteasome (prosome, macropain) 26S subunit, non-ATPase, 7 (PSMD7)	NA	NA	JAB, MitMem_reg,	NA
dd_Smed_v6_43625_0_1	-2.54901	0.690759	-0.40358	1	-0.82116	1	-0.368487	1	0.371625	1	0.45107	1	dd_Smed_v4_43625_0_1	NA	NA	NA	NA	NA	Neural
dd_Smed_v6_27046_0_1	-2.54878	0.549444	-0.275642	1	0.79521	1	0.545732	1	1.61398	0.849143	2.99321	0.788164	dd_Smed_v4_27046_0_1	NA	NA	NA	NA	NA	NA
dd_Smed_v6_31383_0_1	-2.54669	1	0.144235	1	1.45254	1	-0.99969	1	1.28187	1	-0.135328	1	dd_Smed_v4_31383_0_1	NA	NA	NA	NA	NA	NA
dd_Smed_v6_75164_0_1	-2.54669	1	-0.598109	1	-0.875113	1	1.06915	1	-1.13724	1	#NAME?	1	dd_Smed_v4_75164_0_1	NA	NA	NA	NA	NA	NA
dd_Smed_v6_94365_0_1	-2.53805	1	#NAME?	1	NA	NA	NA	NA	Inf	1	NA	NA	dd_Smed_v4_4207_0_1	4e-10	FUN14 domain containing 1 (FUNDC1)	NA	NA	FUN14,	NA
dd_Smed_v6_70519_0_1	-2.53435	0.774974	-1.8847	1	-0.574006	1	-1.16795	1	Inf	1	0.551839	1	dd_Smed_v4_70519_0_1	NA	NA	NA	NA	NA	NA
dd_Smed_v6_51325_0_1	-2.53213	0.65742	2.05451	1	-0.123825	1	0.453728	1	1.74683	0.702267	0.890055	1	dd_Smed_v4_51325_0_1	NA	NA	NA	NA	NA	NA
dd_Smed_v6_58994_0_1	-2.52935	1	-1.00652	1	-1.24186	1	-0.34311	1	1.85133	0.915698	Inf	1	dd_Smed_v4_58994_0_1	9e-42	hexokinase domain containing 1 (HKDC1)	NA	NA	Hexokinase_1, Hexokinase_2,	NA
dd_Smed_v6_67993_0_1	-2.52362	0.806793	#NAME?	1	0.337579	1	0.25342	1	-0.274613	1	Inf	1	dd_Smed_v4_14504_0_1	NA	NA	NA	NA	DUF4371,	NA
dd_Smed_v6_70254_0_1	-2.52036	0.422867	-0.00276398	1	0.255361	1	-0.149691	1	1.46534	0.713272	-0.381704	1	dd_Smed_v4_70254_0_1	NA	NA	NA	NA	NA	NA
dd_Smed_v6_45350_0_1	-2.51607	0.426855	0.515283	1	-0.0583367	1	0.423516	1	1.40831	1	-0.957674	1	dd_Smed_v4_45350_0_1	2e-17	actin, beta-like 2 (ACTBL2)	NA	NA	NA	NA
dd_Smed_v6_22803_0_2	-2.51607	0.48319	1.16338	1	0.945499	1	0.385734	1	1.58073	1	0.165549	1	dd_Smed_v4_22803_0_2	NA	NA	NA	NA	NA	NA
dd_Smed_v6_56667_0_1	-2.51607	0.533308	-0.297578	1	-0.857469	1	0.792691	1	0.0741293	1	-2.51764	0.884997	dd_Smed_v4_56667_0_1	3e-19	family with sequence similarity 200, member B (FAM200B)	NA	NA	NA	NA
dd_Smed_v6_72535_0_1	-2.51531	0.87353	-0.38134	1	0.389418	1	-2.56256	1	Inf	0.895657	0.672886	1	dd_Smed_v4_10208_0_1	8e-20	SET domain and mariner transposase fusion gene (SETMAR)	NA	NA	NA	NA
dd_Smed_v6_66555_0_1	-2.51506	0.658087	1.29776	1	0.50304	1	0.152967	1	0.421464	1	-0.566773	1	dd_Smed_v4_66555_0_1	NA	NA	NA	NA	NA	NA
dd_Smed_v6_46841_0_1	-2.51055	0.11897	-0.329822	1	0.380056	1	0.379337	1	0.802474	0.907435	-0.0603073	1	dd_Smed_v4_46841_0_1	1e-10	SET domain and mariner transposase fusion gene (SETMAR)	NA	NA	NA	NA
dd_Smed_v6_59067_0_1	-2.51012	1	1.96485	0.910059	Inf	1	-0.681603	1	0.835395	1	-2.68232	0.887589	dd_Smed_v4_59067_0_1	4e-72	tubulin, gamma 1 (TUBG1)	NA	NA	Tubulin, Tubulin_C,	NA
dd_Smed_v6_77793_0_1	-2.51012	1	-1.83722	1	-0.0688798	1	0.804397	1	2.50474	0.817406	Inf	0.875911	dd_Smed_v4_77793_0_1	NA	NA	NA	NA	NA	NA
dd_Smed_v6_100188_0_1	-2.51012	1	0.69196	1	NA	NA	#NAME?	1	NA	NA	NA	NA	dd_Smed_v4_100188_0_1	NA	NA	NA	NA	NA	NA
dd_Smed_v6_37941_0_1	-2.50828	0.538485	-0.00542381	1	-0.62683	1	0.991187	1	-0.0955195	1	#NAME?	1	dd_Smed_v4_37941_0_1	4e-14	zinc finger, AN1-type domain 4 (ZFAND4)	NA	NA	zf-AN1,	NA
dd_Smed_v6_39977_0_1	-2.50148	0.985714	2.17998	1	0.862924	0.967664	0.734131	1	-0.0955195	1	2.38768	1	dd_Smed_v4_39977_0_1	NA	NA	NA	NA	NA	NA
dd_Smed_v6_42430_0_1	-2.50148	1	-0.923929	1	-2.44245	1	1.16795	1	Inf	1	Inf	1		#N/A	#N/A	#N/A	#N/A	#N/A	#N/A
dd_Smed_v6_78648_0_1	-2.50148	1	Inf	1	#NAME?	1	-0.881506	1	NA	NA	-0.29589	1	dd_Smed_v4_78648_0_1	NA	NA	NA	NA	NA	NA
dd_Smed_v6_67592_0_1	-2.49278	1	-0.172078	1	0.129007	1	-0.0716441	1	-0.294387	1	0.476679	1	dd_Smed_v4_67592_0_1	1e-29	dynein, axonemal, light intermediate chain 1 (DNALI1)	NA	NA	Ax_dynein_light,	NA
dd_Smed_v6_48941_0_2	-2.48696	0.880818	-1.26366	1	-0.447213	1	NA	NA	-0.269762	1	-0.6882	1	dd_Smed_v4_48941_0_2	#N/A	#N/A	#N/A	#N/A	#N/A	#N/A
dd_Smed_v6_78439_0_1	-2.48124	1	Inf	1	-0.584116	1	-1.1494	1	-0.188553	1	-1.93342	1	dd_Smed_v4_78439_0_1	NA	NA	NA	NA	NA	NA
dd_Smed_v6_81621_0_1	-2.48124	1	0.108706	1	1.57371	1	1.3595	1	1.07736	1	Inf	1	dd_Smed_v4_15837_0_5	#N/A	#N/A	#N/A	#N/A	#N/A	#N/A
dd_Smed_v6_17995_0_1	-2.4794	0.432015	0.719147	1	-0.487583	1	-0.444778	1	-0.550172	1	-0.854575	1	dd_Smed_v4_19537_0_1	NA	NA	NA	NA	NA	NA
dd_Smed_v6_62015_0_2	-2.47821	0.36143	1.24067	0.918515	0.0562343	1	0.674425	1	2.5753	0.378718	0.0928244	1	dd_Smed_v4_62015_0_2	NA	NA	NA	NA	NA	NA
dd_Smed_v6_48442_0_1	-2.47756	0.812864	0.122836	1	0.229476	1	0.180887	1	0.497112	1	1.33616	1	dd_Smed_v4_48442_0_1	NA	NA	NA	NA	NA	NA
dd_Smed_v6_35074_0_1	-2.46446	0.0673864	-0.471937	1	0.331802	1	0.185635	1	0.892396	0.788977	0.0217207	1	dd_Smed_v4_35074_0_1	2e-17	chromosome 5 open reading frame 54 (C5orf54)	NA	NA	NA	NA
dd_Smed_v6_47167_0_1	-2.46194	0.650284	-2.28706	0.994316	0.542962	1	-0.250284	1	-0.225612	1	-1.30021	1	dd_Smed_v4_47167_0_1	NA	NA	NA	NA	NA	NA
dd_Smed_v6_29498_0_1	-2.45947	0.0349451	-0.681264	1	0.0140039	1	-0.115112	1	1.32628	0.45964	-0.564978	1	dd_Smed_v4_29498_0_1	NA	NA	NA	NA	NA	Neoblast
dd_Smed_v6_47234_0_1	-2.45647	0.665188	1.27399	0.961517	-0.13697	1	-0.4323	1	-2.10261	0.275078	-0.830578	1	dd_Smed_v4_47234_0_1	NA	NA	NA	NA	NA	NA
dd_Smed_v6_36624_0_1	-2.45557	0.374945	-0.217188	1	-0.146913	1	-1.42838	0.865689	0.452508	1	0.0970279	1	dd_Smed_v4_84335_0_1	NA	NA	NA	NA	NA	NA
dd_Smed_v6_38787_0_1	-2.44866	0.883028	-1.73688	0.977995	-0.380208	1	-0.454717	1	0.914382	1	1.22413	0.918755	dd_Smed_v4_38787_0_1	NA	NA	NA	NA	NA	NA
dd_Smed_v6_48520_0_1	-2.43941	0.866068	-1.7754	0.958359	0.415665	1	0.407595	1	0.798671	1	1.38424	1	dd_Smed_v4_48520_0_1	NA	NA	NA	NA	NA	NA
dd_Smed_v6_67480_0_1	-2.43941	0.889524	-1.45755	1	-0.910726	1	0.869434	1	-0.525926	1	1.83303	1	dd_Smed_v4_67480_0_1	NA	NA	NA	NA	zf-RING_2, zf-C3HC4,	NA
dd_Smed_v6_64176_0_1	-2.43208	0.875862	0.298622	1	-0.654921	1	-0.474683	1	0.826806	1	0.447024	1	dd_Smed_v4_64176_0_1	NA	NA	NA	NA	NA	NA
dd_Smed_v6_38278_0_1	-2.43116	0.393746	-0.834859	1	0.896992	1	-0.16171	1	-0.0857142	1	-0.596589	1	dd_Smed_v4_38278_0_1	NA	NA	NA	NA	NA	NA
dd_Smed_v6_18010_0_1	-2.43026	0.494728	-0.83047	1	0.219928	1	-0.00708643	1	-0.365924	1	1.11833	1	dd_Smed_v4_18010_0_1	NA	NA	NA	NA	Plectin,	Gut
dd_Smed_v6_59132_0_1	-2.4301	0.914448	-1.40025	1	-1.15441	1	-0.463656	1	-1.05443	0.96963	#NAME?	0.930878	dd_Smed_v4_59132_0_1	NA	NA	NA	NA	NA	NA
dd_Smed_v6_37666_0_1	-2.4301	0.924676	-1.46262	1	-1.20958	1	-1.67329	1	1.57349	0.985921	Inf	1	dd_Smed_v4_37666_0_1	NA	NA	NA	NA	NA	NA
dd_Smed_v6_12848_0_1	-2.41209	0.881108	NA	NA	-1.3301	1	-0.483163	1	#NAME?	0.000295363	-1.02793	1	dd_Smed_v4_12848_0_1	NA	NA	NA	NA	Protocadherin,	NA
dd_Smed_v6_39052_0_1	-2.41209	0.902592	-0.934732	1	1.86269	0.896617	-0.0408121	1	0.915969	1	-0.448161	1	dd_Smed_v4_16417_0_8	#N/A	#N/A	#N/A	#N/A	#N/A	#N/A
dd_Smed_v6_87380_0_1	-2.41209	0.937764	#NAME?	1	2.76465	0.924964	-0.162005	1	#NAME?	1	Inf	1	dd_Smed_v4_87380_0_1	NA	NA	NA	NA	NA	NA
dd_Smed_v6_29418_0_1	-2.41094	0.571612	-0.468052	1	0.372374	1	-0.533599	1	0.748278	0.945179	1.73198	1	dd_Smed_v4_29418_0_1	NA	NA	NA	NA	NA	NA
dd_Smed_v6_199_0_1	-2.40368	0.047017	-0.83477	0.992105	-0.065385	1	-0.0553775	1	-0.906419	0.771508	-0.69969	0.988822	dd_Smed_v4_199_0_1	NA	NA	NA	NA	NA	NA
dd_Smed_v6_31585_0_1	-2.40337	0.564241	0.245792	1	0.0250387	1	-0.870854	1	-0.257552	1	-0.174719	1	dd_Smed_v4_31585_0_1	NA	NA	NA	NA	NA	NA
dd_Smed_v6_25749_0_1	-2.40284	0.87353	-0.126763	1	-0.0743399	1	0.537715	1	1.64603	1	2.04124	0.929822	dd_Smed_v4_25749_0_1	NA	NA	NA	NA	NA	NA
dd_Smed_v6_57675_0_1	-2.40284	0.882545	0.0503198	1	1.14243	1	0.448664	1	-0.850141	1	0.643061	1	dd_Smed_v4_57675_0_1	7e-07	ubiquitin B (UBB)	NA	NA	NA	NA
dd_Smed_v6_68894_0_1	-2.40284	0.902592	0.0436361	1	-1.99479	1	-0.468061	1	-0.231006	1	-2.43745	0.749018	dd_Smed_v4_68894_0_1	NA	NA	NA	NA	NA	NA
dd_Smed_v6_42947_0_1	-2.40284	0.905456	0.874604	1	-0.311214	1	1.20909	1	1.27742	1	0.266336	1	dd_Smed_v4_42947_0_1	NA	NA	NA	NA	NA	NA
dd_Smed_v6_55237_0_1	-2.40284	0.907705	-1.55596	1	0.337596	1	-0.184513	1	-1.17908	0.905433	-1.35147	1	dd_Smed_v4_55237_0_1	NA	NA	NA	NA	NA	NA
dd_Smed_v6_84158_0_1	-2.40284	0.955538	-1.57605	1	-0.857518	1	-0.673614	1	Inf	1	2.08265	1	dd_Smed_v4_84158_0_1	NA	NA	NA	NA	NA	NA
dd_Smed_v6_62890_0_1	-2.39758	0.614943	2.46892	0.885361	0.546053	1	0.407843	1	0.0861102	1	0.801637	1	dd_Smed_v4_62890_0_1	NA	NA	NA	NA	NA	NA
dd_Smed_v6_33415_0_1	-2.39561	0.243759	-1.01623	0.998802	0.325683	1	0.401114	1	1.02578	0.801524	2.99359	0.909953	dd_Smed_v4_33415_0_1	NA	NA	NA	NA	NA	NA
dd_Smed_v6_63051_0_1	-2.39352	0.896339	0.752765	1	0.232951	1	-0.260612	1	-0.0784375	1	0.476679	1	dd_Smed_v4_63051_0_1	NA	NA	NA	NA	NA	NA
dd_Smed_v6_53584_0_1	-2.39352	0.905984	#NAME?	0.605682	-0.0474763	1	1.12453	1	-1.0371	1	0.176417	1	dd_Smed_v4_53584_0_1	NA	NA	NA	NA	NA	NA
dd_Smed_v6_29390_0_1	-2.39352	0.923081	0.33654	1	0.671317	1	1.78285	1	-0.329336	1	-0.440359	1	dd_Smed_v4_25259_0_1	NA	NA	NA	NA	NA	NA
dd_Smed_v6_95746_0_1	-2.3924	0.924676	#NAME?	1	1.21154	1	1.26477	1	-0.739509	1	#NAME?	1	dd_Smed_v4_95746_0_1	NA	NA	NA	NA	NA	NA
dd_Smed_v6_84530_0_1	-2.38415	0.939564	0.126921	1	1.46468	1	1.83494	1	0.713989	1	-2.03053	1	dd_Smed_v4_84530_0_1	NA	NA	NA	NA	NA	NA
dd_Smed_v6_75757_0_1	-2.38321	0.90493	#NAME?	0.735136	-1.70472	1	-1.22909	1	-0.53643	1	0.140698	1	dd_Smed_v4_75757_0_1	NA	NA	NA	NA	NA	NA
dd_Smed_v6_77757_0_1	-2.38321	0.921994	-0.236955	1	-0.0286401	1	-0.649012	1	1.49711	1	0.727854	1	dd_Smed_v4_77757_0_1	NA	NA	NA	NA	NA	NA
dd_Smed_v6_91063_0_1	-2.38321	0.998883	0.362029	1	-0.681824	1	-0.957536	1	-0.876458	1	#NAME?	1	dd_Smed_v4_91063_0_1	1e-12	actin, gamma 1 (ACTG1)	NA	NA	NA	NA
dd_Smed_v6_18477_0_1	-2.37525	0.0423032	-0.722562	1	-0.122894	1	0.311884	1	0.855564	0.849143	0.110828	1	dd_Smed_v4_3787_0_4	#N/A	#N/A	#N/A	#N/A	#N/A	#N/A
dd_Smed_v6_27784_0_1	-2.37395	0.868533	0.0202605	1	0.570742	1	-0.364371	1	#NAME?	0.94001	#NAME?	1	dd_Smed_v4_27784_0_1	NA	NA	NA	NA	NA	NA
dd_Smed_v6_66844_0_1	-2.37395	0.873473	1.06483	1	0.160129	1	0.898553	1	-0.0726339	1	-1.51648	1	dd_Smed_v4_66844_0_1	NA	NA	NA	NA	NA	NA
dd_Smed_v6_77494_0_1	-2.37395	0.883305	-0.577932	1	0.664165	1	-0.0609478	1	Inf	0.862412	-2.12844	1	dd_Smed_v4_77494_0_1	NA	NA	NA	NA	NA	NA
dd_Smed_v6_27772_0_1	-2.37395	0.888406	-0.221728	1	1.95154	0.84399	0.843001	1	-0.848232	0.981029	-3.05681	0.636904	dd_Smed_v4_27772_0_1	NA	NA	NA	NA	NA	NA
dd_Smed_v6_78498_0_1	-2.37395	0.904835	-1.91888	0.924167	-0.706551	1	0.351577	1	-1.2975	1	-0.0337684	1	dd_Smed_v4_78498_0_1	3e-08	chromosome 5 open reading frame 54 (C5orf54)	NA	NA	NA	NA
dd_Smed_v6_61464_0_1	-2.37395	0.914937	0.473124	1	0.0668018	1	-1.08891	1	-0.840928	1	Inf	1	dd_Smed_v4_61464_0_1	NA	NA	NA	NA	NA	NA
dd_Smed_v6_78259_0_1	-2.37395	0.915098	-1.6419	1	-0.103028	1	-0.48401	1	1.61717	0.897167	#NAME?	1	dd_Smed_v4_78259_0_1	NA	NA	NA	NA	NA	NA
dd_Smed_v6_45890_0_1	-2.37395	0.917562	0.484658	1	3.2691	0.75732	1.637	1	-0.0819863	1	#NAME?	1	dd_Smed_v4_45890_0_1	NA	NA	NA	NA	NA	NA
dd_Smed_v6_71501_0_1	-2.37395	0.99092	Inf	1	-1.04738	1	Inf	1	-0.274613	1	Inf	1	dd_Smed_v4_71501_0_1	NA	NA	NA	NA	NA	NA
dd_Smed_v6_70485_0_1	-2.36464	0.895362	-1.32603	1	-0.785857	1	1.094	1	2.51004	0.559727	0.563947	1	dd_Smed_v4_70485_0_1	NA	NA	NA	NA	NA	NA
dd_Smed_v6_27076_0_1	-2.35689	0.622697	-2.25093	0.61582	0.0828514	1	-1.99552	1	1.13852	1	Inf	1	dd_Smed_v4_68426_0_1	NA	NA	NA	NA	NA	NA
dd_Smed_v6_30648_0_1	-2.3566	0.775112	-0.42307	1	1.37379	1	0.251621	1	-0.962439	0.969653	0.624663	1	dd_Smed_v4_30648_0_1	NA	NA	NA	NA	NA	NA
dd_Smed_v6_36565_0_1	-2.35616	0.646745	-0.049967	1	0.35339	1	-0.220561	1	-0.960099	0.868794	-0.5952	1	dd_Smed_v4_36565_0_1	NA	NA	NA	NA	NA	NA
dd_Smed_v6_83766_0_1	-2.35527	0.900125	-1.51187	1	0.630905	1	1.29837	1	-0.0784375	1	Inf	0.845808	dd_Smed_v4_83766_0_1	NA	NA	NA	NA	NA	NA
dd_Smed_v6_38345_0_1	-2.35157	0.73441	-1.1567	1	0.0655264	1	-0.125788	1	1.65035	0.580309	-0.2564	1	dd_Smed_v4_31431_0_1	NA	NA	NA	NA	NA	NA
dd_Smed_v6_17692_0_1	-2.34487	8.48494e-07	-0.623948	0.658686	0.0203516	1	-0.360347	1	0.418403	0.985786	-0.179932	1	dd_Smed_v4_17692_0_1	2e-67	chromosome X open reading frame 22 (CXorf22)	NA	NA	NA	NA
dd_Smed_v6_58682_0_1	-2.34348	0.81743	-1.50506	1	1.40125	1	-0.321712	1	#NAME?	1	Inf	0.861555	dd_Smed_v4_58682_0_1	NA	NA	NA	NA	NA	NA
dd_Smed_v6_60435_0_1	-2.34348	0.85151	Inf	1	Inf	0.924964	0.212063	1	0.322857	1	-1.37403	1	dd_Smed_v4_60435_0_1	3e-11	lin-54 homolog (C. elegans) (LIN54)	NA	NA	CXC,	NA
dd_Smed_v6_55117_0_1	-2.3419	0.836231	Inf	0.885244	2.04932	1	0.64935	1	-0.480707	1	0.284755	1	dd_Smed_v4_55117_0_1	4e-22	ankyrin 1, erythrocytic (ANK1)	NA	NA	Ank, Ank_2, Ank_4, Ank_5, Ank_3,	NA
dd_Smed_v6_24369_0_1	-2.33497	0.0335264	0.0752254	1	0.158474	1	0.475026	0.794929	0.472849	1	-0.888841	1	dd_Smed_v4_24369_0_1	NA	NA	NA	NA	NA	NA
dd_Smed_v6_44409_0_1	-2.3346	0.403702	-0.609387	1	0.500613	1	0.0640878	1	0.887916	0.887793	1.87978	0.356429	dd_Smed_v4_44409_0_1	NA	NA	NA	NA	NA	LHX2 muscle
dd_Smed_v6_13007_0_1	-2.33408	0.000314333	-0.695823	0.885361	-0.0222493	1	-0.150806	1	0.800957	0.664283	0.524721	0.846643	dd_Smed_v4_13007_0_1	NA	NA	NA	NA	NA	NA
dd_Smed_v6_45896_0_1	-2.33355	0.355177	0.762641	1	-0.0304666	1	-0.217161	1	1.4159	0.80901	1.12685	1	dd_Smed_v4_15528_0_1	NA	NA	NA	NA	SH3_1, SH3_2,	NA
dd_Smed_v6_39726_0_1	-2.33353	0.786634	0.290152	1	0.136181	1	1.12888	1	-0.897042	0.985015	-0.106049	1	dd_Smed_v4_39726_0_1	NA	NA	NA	NA	NA	NA
dd_Smed_v6_89922_0_1	-2.33353	0.821304	-1.27788	1	-0.712049	1	1.04302	1	0.209921	1	-2.37608	1	dd_Smed_v4_6447_0_3	#N/A	#N/A	#N/A	#N/A	#N/A	#N/A
dd_Smed_v6_62736_0_1	-2.33353	0.844958	-0.277914	1	0.180288	1	0.391725	1	1.06214	1	#NAME?	1	dd_Smed_v4_62736_0_1	NA	NA	NA	NA	NA	NA
dd_Smed_v6_33917_0_1	-2.32876	0.692446	-0.426126	1	-0.185195	1	-0.151714	1	0.137413	1	0.188055	1	dd_Smed_v4_33917_0_1	5e-58	dynein, axonemal, heavy chain 3 (DNAH3)	NA	NA	AAA_6,	NA
dd_Smed_v6_56675_0_1	-2.32564	0.885682	-1.26681	1	-0.664434	1	0.715961	1	-0.311878	1	0.37683	1	dd_Smed_v4_56675_0_1	NA	NA	NA	NA	NA	NA
dd_Smed_v6_56208_0_1	-2.3235	0.763883	0.103753	1	0.60744	1	-0.0343483	1	2.99057	0.529533	0.993247	1	dd_Smed_v4_51052_0_1	NA	NA	NA	NA	NA	NA
dd_Smed_v6_77542_0_1	-2.3235	0.797079	-0.0230445	1	0.121421	1	1.22205	1	Inf	0.240032	0.883106	1	dd_Smed_v4_77542_0_1	NA	NA	NA	NA	NA	NA
dd_Smed_v6_59013_0_1	-2.3235	0.823061	0.114439	1	0.921812	1	0.0680905	1	-0.0955195	1	0.897857	1	dd_Smed_v4_59013_0_1	NA	NA	NA	NA	zf-TRAF,	NA
dd_Smed_v6_45476_0_1	-2.31771	1	1.03276	1	0.283848	1	1.3595	1	-0.971214	1	-3.4845	0.865247	dd_Smed_v4_55983_0_1	NA	NA	NA	NA	NA	NA
dd_Smed_v6_64256_0_1	-2.31771	1	-0.0417118	1	1.26369	1	0.64977	1	-2.41053	0.918345	#NAME?	1	dd_Smed_v4_64256_0_1	NA	NA	NA	NA	OST3_OST6,	NA
dd_Smed_v6_72507_0_1	-2.31771	1	NA	NA	0.384459	1	0.633905	1	Inf	1	NA	NA	dd_Smed_v4_72507_0_1	NA	NA	NA	NA	NA	NA
dd_Smed_v6_79401_0_1	-2.31771	1	-1.37697	1	-0.994793	1	0.647132	1	0.826806	1	0.897857	1	dd_Smed_v4_79401_0_1	9e-10	NME/NM23 family member 9 (NME9)	NA	NA	NDK,	NA
dd_Smed_v6_52344_0_1	-2.3168	0.809966	0.37756	1	0.790478	1	-0.51447	1	Inf	1	NA	NA	dd_Smed_v4_52344_0_1	NA	NA	NA	NA	NA	NA
dd_Smed_v6_27701_0_1	-2.31264	0.408064	-2.60322	0.894436	0.90984	1	-2.85586	0.939813	-2.66191	0.120474	-2.83974	0.695493	dd_Smed_v4_27701_0_1	NA	NA	NA	NA	NA	NA
dd_Smed_v6_59149_0_1	-2.31225	0.614251	0.029389	1	0.714564	1	0.266933	1	1.53953	0.937867	-0.279876	1	dd_Smed_v4_59149_0_1	NA	NA	NA	NA	NA	NA
dd_Smed_v6_78319_0_1	-2.30758	1	#NAME?	1	0.256942	1	-0.136563	1	NA	NA	NA	NA	dd_Smed_v4_78319_0_1	NA	NA	NA	NA	NA	NA
dd_Smed_v6_56231_0_1	-2.30724	0.746695	-0.0848044	1	-0.722837	1	-2.49286	1	1.44405	1	-1.5871	1	dd_Smed_v4_56231_0_1	4e-15	acyl-CoA synthetase bubblegum family member 2 (ACSBG2)	NA	NA	AMP-binding,	NA
dd_Smed_v6_49911_0_1	-2.30691	0.747791	-0.808016	1	-0.925618	1	-0.341843	1	0.485013	1	-1.30021	1	dd_Smed_v4_49911_0_1	NA	NA	NA	NA	Peptidase_A17,	myoD+ / Wound-response muscle
dd_Smed_v6_39148_0_1	-2.30415	0.0790486	-0.664284	0.932296	0.495495	1	0.452868	0.963943	0.740366	0.796784	-0.694707	1	dd_Smed_v4_39148_0_1	NA	NA	NA	NA	NA	NA
dd_Smed_v6_45709_0_1	-2.30221	0.70165	-1.82002	1	-0.12224	1	2.22314	0.771861	0.790616	0.985015	0.788583	1	dd_Smed_v4_45709_0_1	NA	NA	NA	NA	NA	NA
dd_Smed_v6_451_0_1	-2.3006	0.000162594	-1.78023	0.0101822	-0.889369	0.384869	-1.15791	0.123322	-0.371904	0.873851	-1.0872	0.408898	dd_Smed_v4_451_0_1	NA	NA	NA	NA	DUF1626,	NA
dd_Smed_v6_10177_0_1	-2.29774	0.971041	Inf	1	Inf	1	2.67506	0.957158	-2.02137	0.812981	Inf	0.733293	dd_Smed_v4_10177_0_1	NA	NA	NA	NA	NA	NA
dd_Smed_v6_45147_0_1	-2.29696	0.751749	-0.708782	1	-0.0971069	1	0.634867	1	0.979431	0.931299	-3.08388	0.843595	dd_Smed_v4_45147_0_1	NA	NA	NA	NA	NA	NA
dd_Smed_v6_42328_0_2	-2.29696	0.784563	0.0383459	1	0.892973	1	0.403165	1	0.0695668	1	#NAME?	1	dd_Smed_v4_42328_0_2	2e-10	actin, beta (ACTB)	NA	NA	NA	NA
dd_Smed_v6_36587_0_1	-2.2917	0.316063	-0.102822	1	-0.0980269	1	-0.227728	1	0.340289	1	0.830162	0.926037	dd_Smed_v4_36587_0_1	NA	NA	NA	NA	NA	NA
dd_Smed_v6_30969_0_1	-2.28907	0.59162	0.126766	1	0.12054	1	0.207972	1	0.0297488	1	-1.00528	1	dd_Smed_v4_30969_0_1	NA	NA	NA	NA	NA	NA
dd_Smed_v6_69186_0_1	-2.28791	0.825643	0.729198	1	1.94737	1	1.86102	1	0.351874	1	-0.933416	1	dd_Smed_v4_69186_0_1	NA	NA	NA	NA	NA	myoD+/netrin muscle
dd_Smed_v6_59237_0_1	-2.28693	0.786634	-0.686037	1	0.836095	1	-0.441779	1	0.00484637	1	0.0380085	1	dd_Smed_v4_59237_0_1	NA	NA	NA	NA	NA	NA
dd_Smed_v6_69855_0_1	-2.28693	0.803851	-0.492825	1	0.0116809	1	-0.00170801	1	Inf	0.592753	1.28991	0.944678	dd_Smed_v4_69855_0_1	NA	NA	NA	NA	NA	NA
dd_Smed_v6_25792_0_1	-2.28603	0.178566	-0.954403	0.914718	-0.373195	1	0.375815	1	-0.0780152	1	0.395942	1	dd_Smed_v4_25792_0_1	NA	NA	NA	NA	NA	NA
dd_Smed_v6_31203_0_1	-2.28191	0.122225	-0.710066	1	1.13648	1	-0.0955514	1	-0.710896	0.887705	-0.540308	1	dd_Smed_v4_31203_0_1	NA	NA	NA	NA	7tm_1, 7TM_GPCR_Srw,	NA
dd_Smed_v6_28573_0_1	-2.28114	1	Inf	1	Inf	1	0.540123	1	2.01817	1	Inf	1	dd_Smed_v4_28573_0_1	3e-18	poly (ADP-ribose) polymerase 1 (PARP1)	NA	NA	NA	NA
dd_Smed_v6_42818_0_1	-2.27865	0.581921	-0.0567015	1	0.844678	1	2.25807	0.708686	-0.577194	1	0.431462	1	dd_Smed_v4_42818_0_1	NA	NA	NA	NA	NA	NA
dd_Smed_v6_47016_0_1	-2.27803	0.783659	-0.0426883	1	-0.998043	1	-0.584732	1	1.52389	0.869571	-1.20789	1	dd_Smed_v4_47016_0_1	NA	NA	NA	NA	NA	NA
dd_Smed_v6_52858_0_1	-2.27803	0.790307	2.38756	0.992644	0.422724	1	-0.0644166	1	1.30199	0.967193	Inf	1	dd_Smed_v4_52858_0_1	NA	NA	NA	NA	NA	NA
dd_Smed_v6_49501_0_1	-2.27803	0.801295	-0.499713	1	0.536583	1	0.629284	1	0.583195	1	Inf	1	dd_Smed_v4_49501_0_1	1e-23	zinc finger, BED-type containing 5 (ZBED5)	NA	NA	NA	NA
dd_Smed_v6_62566_0_1	-2.27803	0.819689	-0.140689	1	-2.23919	1	-0.94209	1	-0.178752	1	#NAME?	1	dd_Smed_v4_62566_0_1	4e-12	SCAN domain containing 3 (SCAND3)	NA	NA	NA	NA
dd_Smed_v6_19616_0_1	-2.27803	0.835308	#NAME?	0.651809	-1.52871	1	-1.63632	1	-0.637258	1	-1.1041	1	dd_Smed_v4_19616_0_1	NA	NA	NA	NA	NA	NA
dd_Smed_v6_73222_0_1	-2.27803	0.840431	0.167803	1	0.802534	1	3.15164	0.611628	0.915969	1	#NAME?	1	dd_Smed_v4_73222_0_1	1e-06	eukaryotic translation elongation factor 2 (EEF2)	NA	NA	NA	NA
dd_Smed_v6_67366_0_1	-2.27684	0.794455	-0.0207859	1	0.545794	1	1.40514	0.975811	#NAME?	0.753425	Inf	1	dd_Smed_v4_67366_0_1	NA	NA	NA	NA	NA	NA
dd_Smed_v6_86612_0_1	-2.27684	0.832309	-2.44842	0.95342	0.23385	1	#NAME?	1	0.217863	1	2.06164	1	dd_Smed_v4_8185_0_1	NA	NA	NA	NA	SRCR,	NA
dd_Smed_v6_102869_0_1	-2.27101	1	-0.549319	1	-0.0370235	1	-0.386548	1	Inf	1	-1.30021	1	dd_Smed_v4_102869_0_1	NA	NA	NA	NA	NA	NA
dd_Smed_v6_51463_0_1	-2.26952	0.754821	2.71468	0.91354	1.73641	1	1.68684	1	-2.41318	0.757514	-0.0647245	1	dd_Smed_v4_51463_0_1	NA	NA	NA	NA	NA	NA
dd_Smed_v6_63735_0_1	-2.26807	0.970741	#NAME?	1	-0.598644	1	-0.558621	1	Inf	1	Inf	1	dd_Smed_v4_63735_0_1	NA	NA	NA	NA	NA	NA
dd_Smed_v6_50398_0_1	-2.2665	0.575451	0.88904	1	1.42838	1	0.764498	1	1.86621	0.764781	0.55258	1	dd_Smed_v4_19998_0_1	5e-19	piggyBac transposable element derived 4 (PGBD4)	NA	NA	DDE_Tnp_1_7, DDE_Tnp_1_7,	NA
dd_Smed_v6_36270_0_1	-2.26484	0.163759	-0.24568	1	0.435782	1	0.132164	1	-0.499257	0.997667	0.473644	1	dd_Smed_v4_36270_0_1	NA	NA	NA	NA	NA	NA
dd_Smed_v6_58593_0_1	-2.26409	0.52561	-0.919895	1	0.279396	1	-0.217382	1	2.50854	0.735018	Inf	0.825316	dd_Smed_v4_58593_0_1	8e-19	SET domain and mariner transposase fusion gene (SETMAR)	NA	NA	NA	NA
dd_Smed_v6_37464_0_1	-2.26307	0.297307	0.460599	1	0.42774	1	0.333998	1	0.985434	0.632121	-1.43187	1	dd_Smed_v4_37464_0_1	NA	NA	NA	NA	NA	NA
dd_Smed_v6_53360_0_1	-2.26019	0.646645	-1.5507	0.950597	0.297533	1	-0.630138	1	0.0423321	1	-0.561804	1	dd_Smed_v4_53360_0_1	NA	NA	NA	NA	NA	NA
dd_Smed_v6_90862_0_1	-2.25805	0.81447	0.00588846	1	1.74057	1	-0.769421	1	0.593816	1	-2.22012	1	dd_Smed_v4_90862_0_1	7e-48	dynein, axonemal, heavy chain 5 (DNAH5)	NA	NA	AAA_8,	NA
dd_Smed_v6_54802_0_1	-2.25805	0.817079	#NAME?	1	-0.59375	1	-0.203647	1	-0.687133	1	-2.03053	1	dd_Smed_v4_54802_0_1	2e-34	translin-associated factor X interacting protein 1 (TSNAXIP1)	NA	NA	NA	NA
dd_Smed_v6_37614_0_1	-2.24881	0.338755	-0.284185	1	1.02155	1	-0.483531	1	-1.11847	0.716415	0.180301	1	dd_Smed_v4_45972_0_1	7e-07	actin, beta (ACTB)	NA	NA	NA	Neural
dd_Smed_v6_22421_0_1	-2.24792	0.880393	0.370668	1	0.326147	1	0.161079	1	-0.224381	1	0.41282	1	dd_Smed_v4_22421_0_1	NA	NA	NA	NA	NA	NA
dd_Smed_v6_75991_0_1	-2.24212	1	#NAME?	1	1.05002	1	1.10032	1	0.339676	1	Inf	0.695493	dd_Smed_v4_75991_0_1	NA	NA	NA	NA	NA	NA
dd_Smed_v6_92099_0_1	-2.24212	1	Inf	1	#NAME?	1	#NAME?	1	-0.0784375	1	2.50563	1	dd_Smed_v4_92099_0_1	NA	NA	NA	NA	NA	NA
dd_Smed_v6_59587_0_1	-2.23779	0.806484	0.863998	1	-1.05462	1	0.992479	1	0.708504	1	-1.32418	1	dd_Smed_v4_59587_0_1	NA	NA	NA	NA	NA	NA
dd_Smed_v6_37392_0_1	-2.23519	0.041591	-0.520478	1	0.701044	0.982341	0.132261	1	0.0764966	1	0.974301	0.660191	dd_Smed_v4_37392_0_1	NA	NA	NA	NA	NA	NA
dd_Smed_v6_41844_0_1	-2.22798	0.923076	0.528384	1	0.278752	1	-0.510792	1	-0.42299	1	-0.446214	1	dd_Smed_v4_41844_0_1	NA	NA	NA	NA	NA	NA
dd_Smed_v6_50132_0_1	-2.22683	0.865852	0.219638	1	0.178441	1	-0.463488	1	-0.947242	0.968827	-3.33444	0.791099	dd_Smed_v4_40062_0_1	NA	NA	NA	NA	NA	NA
dd_Smed_v6_44615_0_1	-2.2263	0.0375465	0.0705385	1	0.206144	1	0.185446	1	0.584209	0.979237	0.539887	0.666324	dd_Smed_v4_44615_0_1	2e-16	karyopherin alpha 2 (RAG cohort 1, importin alpha 1) (KPNA2)	NA	NA	Arm,	Low quality cluster
dd_Smed_v6_56139_0_1	-2.2257	0.333849	0.228897	1	-0.525167	1	0.554715	1	1.07281	0.856568	-0.122886	1	dd_Smed_v4_51696_0_1	NA	NA	NA	NA	NA	NA
dd_Smed_v6_33162_0_1	-2.22436	0.447699	-0.615691	1	-0.146985	1	0.733241	1	1.07493	0.61693	0.111159	1	dd_Smed_v4_33162_0_1	NA	NA	NA	NA	NA	Gut
dd_Smed_v6_59700_0_1	-2.22345	0.632276	-0.0318368	1	-0.29975	1	0.0346344	1	-0.995084	0.918345	1.10653	1	dd_Smed_v4_59700_0_1	NA	NA	NA	NA	NA	Neoblast
dd_Smed_v6_37582_0_1	-2.22227	0.540769	-0.290697	1	0.997127	1	1.00508	1	1.63302	0.51866	0.116093	1	dd_Smed_v4_37582_0_1	NA	NA	NA	NA	NA	NA
dd_Smed_v6_35502_0_1	-2.22047	0.634424	-2.05828	1	-0.546491	1	-0.2564	1	-0.475387	1	2.92087	0.821481	dd_Smed_v4_35502_0_1	NA	NA	NA	NA	NA	NA
dd_Smed_v6_18214_0_1	-2.21861	0.0301808	-0.982518	0.595585	0.371371	1	-0.436675	1	0.861249	0.550187	1.53662	0.408439	dd_Smed_v4_18214_0_1	NA	NA	NA	NA	NA	NA
dd_Smed_v6_39093_0_1	-2.21303	1	0.0503198	1	-1.22272	1	0.147084	1	1.02348	1	-0.936192	1	dd_Smed_v4_39093_0_1	NA	NA	NA	NA	NA	NA
dd_Smed_v6_24049_0_1	-2.20999	0.849308	-0.592976	1	0.836204	1	-0.860388	1	-1.22752	0.93603	-0.831192	1	dd_Smed_v4_24049_0_1	NA	NA	NA	NA	DUF2465,	NA
dd_Smed_v6_38628_0_1	-2.20982	0.442862	0.230776	1	-0.672621	1	-0.84225	1	0.169306	1	0.331853	1	dd_Smed_v4_38628_0_1	NA	NA	NA	NA	NA	NA
dd_Smed_v6_56011_0_1	-2.20919	0.267868	1.39865	1	-0.866883	1	1.04826	1	1.43569	0.837216	-0.690764	1	dd_Smed_v4_56011_0_1	4e-10	GTF2I repeat domain containing 2B (GTF2IRD2B)	NA	NA	NA	NA
dd_Smed_v6_13192_0_1	-2.20803	0.00111317	0.168371	1	-0.0333777	1	0.0885841	1	1.19009	0.0935631	0.283772	1	dd_Smed_v4_13192_0_1	NA	NA	NA	NA	ShK,	NA
dd_Smed_v6_47542_0_1	-2.20473	0.90969	-2.30736	1	2.00818	1	-0.237113	1	#NAME?	0.216973	#NAME?	0.936689	dd_Smed_v4_47542_0_1	2e-44	tubulin, alpha 8 (TUBA8)	NA	NA	Tubulin,	NA
dd_Smed_v6_87008_0_1	-2.20213	1	#NAME?	1	-1.25792	1	-0.742024	1	#NAME?	0.972788	3.46104	0.90538	dd_Smed_v4_87008_0_1	2e-97	proteasome (prosome, macropain) 26S subunit, ATPase, 2 (PSMC2)	NA	NA	AAA, AAA_22, AAA_2, DUF815,	NA
dd_Smed_v6_49594_0_1	-2.20097	0.241557	-0.729911	1	0.0301967	1	-1.37353	0.932853	0.174834	1	-0.215726	1	dd_Smed_v4_49594_0_1	NA	NA	NA	NA	NA	NA
dd_Smed_v6_35548_0_1	-2.20005	0.370838	-0.570441	1	1.04483	0.945397	0.52515	1	1.06304	0.875829	0.681374	1	dd_Smed_v4_30618_0_1	NA	NA	NA	NA	NA	NA
dd_Smed_v6_38279_0_1	-2.19945	0.864571	-2.07089	0.799002	0.102453	1	-0.00883503	1	0.381972	1	-0.258026	1	dd_Smed_v4_38279_0_1	NA	NA	NA	NA	NA	NA
dd_Smed_v6_45220_0_1	-2.19774	0.423447	-1.70012	0.824519	0.00407258	1	-0.37143	1	1.02525	1	-1.31137	1	dd_Smed_v4_14984_0_4	#N/A	#N/A	#N/A	#N/A	#N/A	#N/A
dd_Smed_v6_55504_0_1	-2.19773	0.723259	-0.730037	1	-0.0837813	1	-0.165787	1	0.8469	1	-0.6882	1	dd_Smed_v4_55504_0_1	NA	NA	NA	NA	NA	NA
dd_Smed_v6_29467_0_1	-2.19665	0.75038	-1.31985	0.908594	0.521648	1	0.0887521	1	0.315144	1	2.47502	0.644267	dd_Smed_v4_29467_0_1	NA	NA	NA	NA	NA	NA
dd_Smed_v6_47393_0_1	-2.19563	0.892042	#NAME?	0.884286	-0.0172584	1	-0.111664	1	Inf	0.309479	2.84529	0.960746	dd_Smed_v4_47393_0_1	1e-27	cyclic nucleotide gated channel beta 3 (CNGB3)	NA	NA	NA	NA
dd_Smed_v6_28486_0_1	-2.19482	0.497041	-0.597616	1	-0.183057	1	0.347349	1	0.400177	1	0.400383	1	dd_Smed_v4_28486_0_1	NA	NA	NA	NA	NA	NA
dd_Smed_v6_11685_0_1	-2.1948	0.198665	0.770242	1	0.39133	1	0.423812	1	-0.171559	1	0.0791071	1	dd_Smed_v4_11685_0_1	NA	NA	NA	NA	DUF3317,	NA
dd_Smed_v6_71832_0_1	-2.19339	0.54107	-1.53405	0.94247	0.811992	1	-0.0940486	1	1.19459	0.997344	1.64369	0.918018	dd_Smed_v4_71832_0_1	NA	NA	NA	NA	NA	NA
dd_Smed_v6_79437_0_1	-2.19115	0.999028	1.67326	1	0.807921	1	0.665442	1	1.55289	0.866824	-0.135328	1	dd_Smed_v4_79437_0_1	NA	NA	NA	NA	NA	NA
dd_Smed_v6_56224_0_1	-2.19115	1	0.630377	1	0.0189862	1	0.258572	1	0.298263	1	NA	NA	dd_Smed_v4_56224_0_1	NA	NA	NA	NA	7TM_GPCR_Srw, 7tm_1,	NA
dd_Smed_v6_58104_0_1	-2.19115	1	-1.79035	1	0.065113	1	-1.12882	1	-0.893778	1	-0.683883	1	dd_Smed_v4_58104_0_1	NA	NA	NA	NA	NA	NA
dd_Smed_v6_70893_0_1	-2.19115	1	-1.57693	1	-0.211575	1	-0.597836	1	0.713989	1	0.171649	1	dd_Smed_v4_70893_0_1	NA	NA	NA	NA	NA	NA
dd_Smed_v6_80734_0_1	-2.19115	1	-0.863467	1	0.353409	1	0.0715016	1	-1.04707	1	-0.104097	1	dd_Smed_v4_80734_0_1	NA	NA	NA	NA	NA	NA
dd_Smed_v6_95286_0_1	-2.19115	1	-0.0596368	1	0.618053	1	0.107372	1	0.913644	1	-1.93342	1	dd_Smed_v4_95286_0_1	1e-31	dynein, axonemal, heavy chain 8 (DNAH8)	NA	NA	MT,	NA
dd_Smed_v6_23090_0_1	-2.18846	0.495426	0.328476	1	0.546187	1	-1.72848	0.933726	-0.19165	1	-2.98279	0.960565	dd_Smed_v4_23090_0_1	NA	NA	NA	NA	NA	NA
dd_Smed_v6_55964_0_1	-2.18008	0.993624	-1.24521	1	0.0105835	1	-0.441802	1	0.904481	1	0.559641	1	dd_Smed_v4_55964_0_1	NA	NA	NA	NA	NA	NA
dd_Smed_v6_20426_0_1	-2.18008	0.996351	-0.207468	1	-0.108049	1	-0.0159687	1	0.75596	1	Inf	0.652122	dd_Smed_v4_20426_0_1	8e-10	apoptosis enhancing nuclease (AEN)	NA	NA	NA	NA
dd_Smed_v6_31187_0_3	-2.18008	1	1.45118	1	-0.00570015	1	Inf	0.791049	0.821506	1	0.897857	1	dd_Smed_v4_9420_0_2	#N/A	#N/A	#N/A	#N/A	#N/A	#N/A
dd_Smed_v6_70923_0_1	-2.18008	1	-1.70436	0.994175	-0.665542	1	0.589373	1	0.027108	1	0.720124	1	dd_Smed_v4_70923_0_1	NA	NA	NA	NA	NA	NA
dd_Smed_v6_72051_0_1	-2.18008	1	0.09437	1	-0.429237	1	0.467853	1	Inf	1	#NAME?	1	dd_Smed_v4_72051_0_1	NA	NA	NA	NA	NA	NA
dd_Smed_v6_11471_0_1	-2.17854	6.21329e-07	0.116251	1	0.0327171	1	-0.148616	1	0.246994	1	0.652941	0.568022	dd_Smed_v4_11471_0_1	2e-36	unc-80 homolog (C. elegans) (UNC80)	NA	NA	NA	NA
dd_Smed_v6_18847_0_1	-2.17646	1	-0.598109	1	-1.44416	1	0.141118	1	-0.274613	1	0.263554	1	dd_Smed_v4_18847_0_1	NA	NA	NA	NA	NA	NA
dd_Smed_v6_75337_0_1	-2.17646	1	-2.72551	0.843897	#NAME?	1	-1.28727	1	-2.07341	0.739587	-0.5952	1	dd_Smed_v4_75337_0_1	4e-13	gonadotropin-releasing hormone receptor (GNRHR)	NA	NA	7tm_1,	NA
dd_Smed_v6_80264_0_1	-2.17646	1	0.913011	1	-0.0404537	1	-0.17086	1	-1.49375	0.93603	-1.44036	1	dd_Smed_v4_80264_0_1	NA	NA	NA	NA	NA	NA
dd_Smed_v6_34029_0_1	-2.1697	0.00577087	0.642392	0.999024	0.315981	1	0.0228938	1	0.421158	0.932771	0.452214	1	dd_Smed_v4_34029_0_1	NA	NA	NA	NA	NA	NA
dd_Smed_v6_21477_0_1	-2.16654	0.120953	-1.9349	0.334185	0.221852	1	-0.00695441	1	0.721558	0.94922	0.922661	0.595714	dd_Smed_v4_21477_0_1	NA	NA	NA	NA	NA	NA
dd_Smed_v6_56891_0_1	-2.16556	0.80393	0.459066	1	1.18198	1	1.1112	1	1.52747	0.994795	-0.47228	1	dd_Smed_v4_56891_0_1	NA	NA	NA	NA	NA	NA
dd_Smed_v6_53741_0_1	-2.16556	1	-0.475147	1	0.725469	1	0.501256	1	0.0287859	1	-0.197083	1	dd_Smed_v4_53741_0_1	NA	NA	NA	NA	NA	NA
dd_Smed_v6_58900_0_1	-2.16556	1	1.25012	1	0.756282	1	1.70437	1	Inf	1	Inf	1	dd_Smed_v4_16660_0_2	#N/A	#N/A	#N/A	#N/A	#N/A	#N/A
dd_Smed_v6_84338_0_1	-2.16556	1	-0.646676	1	-0.0303115	1	-0.0479479	1	1.67423	0.988858	1.44963	1	dd_Smed_v4_84338_0_1	NA	NA	NA	NA	NA	NA
dd_Smed_v6_86298_0_1	-2.16556	1	1.10871	1	-0.662421	1	0.380567	1	-1.07263	1	#NAME?	1	dd_Smed_v4_53415_0_2	#N/A	#N/A	#N/A	#N/A	#N/A	#N/A
dd_Smed_v6_24606_0_1	-2.16355	0.813806	1.41613	1	0.259116	1	0.48522	1	0.740225	1	1.57997	1	dd_Smed_v4_24606_0_1	NA	NA	NA	NA	NA	NA
dd_Smed_v6_72629_0_1	-2.16195	0.811878	0.347738	1	-2.74528	0.951477	1.27801	1	-1.87935	0.825602	1.3118	1		#N/A	#N/A	#N/A	#N/A	#N/A	#N/A
dd_Smed_v6_100192_0_1	-2.15457	1	0.0347095	1	#NAME?	1	-1.00926	1	1.02349	1	2.42282	1	dd_Smed_v4_100192_0_1	NA	NA	NA	NA	NA	NA
dd_Smed_v6_81223_0_1	-2.15457	0.752604	-0.303919	1	1.39545	1	0.0253695	1	-0.0957817	1	0.421332	1	dd_Smed_v4_81223_0_1	NA	NA	NA	NA	NA	NA
dd_Smed_v6_63135_0_1	-2.15457	0.995174	-0.263868	1	0.595526	1	-1.66652	0.793407	-0.303062	1	1.07113	1	dd_Smed_v4_63135_0_1	6e-83	kinesin family member C3 (KIFC3)	8e-71	KIF3A-like protein	Kinesin,	NA
dd_Smed_v6_44013_0_1	-2.15457	1	-0.119106	1	-1.0592	1	#NAME?	1	Inf	1	-0.440359	1	dd_Smed_v4_44013_0_1	7e-26	stomatin (EPB72)-like 3 (STOML3)	NA	NA	Band_7,	NA
dd_Smed_v6_62930_0_1	-2.15457	1	0.502187	1	1.57056	1	#NAME?	1	Inf	1	0.310289	1	dd_Smed_v4_62930_0_1	NA	NA	NA	NA	NA	NA
dd_Smed_v6_76349_0_1	-2.15457	1	0.229755	1	0.981067	1	Inf	1	-0.982142	0.998247	-0.832258	1	dd_Smed_v4_76349_0_1	6e-12	plastin 1 (PLS1)	NA	NA	CH, CAMSAP_CH,	NA
dd_Smed_v6_78321_0_1	-2.15457	1	0.0530089	1	-1.41349	1	-0.22001	1	2.20761	0.824777	-1.10828	1	dd_Smed_v4_78321_0_1	4e-10	VAMP (vesicle-associated membrane protein)-associated protein A, 33kDa (VAPA)	NA	NA	Motile_Sperm,	NA
dd_Smed_v6_84868_0_1	-2.15457	1	-0.621385	1	0.00226612	1	-0.25734	1	NA	NA	0.0380085	1		#N/A	#N/A	#N/A	#N/A	#N/A	#N/A
dd_Smed_v6_43159_0_1	-2.14758	1	#NAME?	0.743836	0.884355	1	Inf	1	-2.20004	0.925786	#NAME?	1	dd_Smed_v4_43159_0_1	2e-55	anoctamin 1, calcium activated chloride channel (ANO1)	NA	NA	Anoctamin,	NA
dd_Smed_v6_65031_0_1	-2.14758	1	-0.0426883	1	0.774869	1	-0.0831375	1	#NAME?	0.958265	Inf	1	dd_Smed_v4_104181_0_1	1e-11	mediator complex subunit 25 (MED25)	NA	NA	NA	NA
dd_Smed_v6_54618_0_1	-2.14714	0.279794	0.585503	1	0.647869	1	0.115453	1	2.19179	0.278066	-1.21152	1	dd_Smed_v4_54618_0_1	NA	NA	NA	NA	NA	NA
dd_Smed_v6_67834_0_1	-2.14556	0.796389	0.942306	1	0.867203	1	-0.342141	1	Inf	0.871354	0.65176	1	dd_Smed_v4_67834_0_1	NA	NA	NA	NA	NA	NA
dd_Smed_v6_46251_0_2	-2.14351	1	0.548905	1	-1.30459	1	-0.0674425	1	-1.5076	1	-0.135328	1	dd_Smed_v4_46251_0_2	NA	NA	NA	NA	NA	NA
dd_Smed_v6_70609_0_1	-2.14351	1	0.0681906	1	-0.717795	1	-0.75514	1	-0.407204	1	0.550963	1		#N/A	#N/A	#N/A	#N/A	#N/A	#N/A
dd_Smed_v6_20591_0_6	-2.13668	0.997176	0.371195	1	0.99616	1	0.0753031	1	-0.492026	1	1.56904	1		#N/A	#N/A	#N/A	#N/A	#N/A	#N/A
dd_Smed_v6_31097_0_1	-2.13668	1	-2.82573	0.843556	1.30238	1	0.677893	1	0.46897	1	-1.58887	1	dd_Smed_v4_31097_0_1	NA	NA	NA	NA	NA	NA
dd_Smed_v6_70227_0_1	-2.13668	1	-0.100807	1	-0.145875	1	0.203721	1	Inf	0.757514	Inf	0.880364	dd_Smed_v4_70227_0_1	NA	NA	NA	NA	NA	NA
dd_Smed_v6_101304_0_1	-2.13668	1	1.17998	1	0.00637854	1	1.1842	1	Inf	1	NA	NA	dd_Smed_v4_101304_0_1	NA	NA	NA	NA	NA	NA
dd_Smed_v6_45101_0_1	-2.13236	0.493468	1.01951	1	0.760807	1	-0.542951	1	-1.57355	0.830303	0.841548	1	dd_Smed_v4_45101_0_2	NA	NA	NA	NA	NA	NA
dd_Smed_v6_65241_0_1	-2.13165	0.945159	0.735282	1	0.256248	1	0.099416	1	0.173939	1	0.4048	1	dd_Smed_v4_65241_0_1	NA	NA	NA	NA	NA	NA
dd_Smed_v6_21625_0_1	-2.12569	1	0.652881	1	#NAME?	1	0.00231129	1	-0.2504	1	#NAME?	1	dd_Smed_v4_21625_0_1	NA	NA	NA	NA	NA	NA
dd_Smed_v6_27108_0_1	-2.12569	1	-1.50029	0.990021	-1.04738	1	-1.77706	0.848222	-1.87247	0.579842	-2.64959	1	dd_Smed_v4_27108_0_1	2e-154	NA	NA	NA	eRF1_2, eRF1_3, eRF1_1,	NA
dd_Smed_v6_41387_0_1	-2.12569	1	1.43713	1	1.89089	1	Inf	1	-1.19963	1	-0.683883	1	dd_Smed_v4_41387_0_1	7e-39	nuclear protein localization 4 homolog (S. cerevisiae) (NPLOC4)	NA	NA	zf-NPL4,	NA
dd_Smed_v6_61944_0_1	-2.12569	1	1.43343	1	1.37952	1	-2.26391	1	-0.324352	1	0.897857	1	dd_Smed_v4_4691_0_1	2e-85	solute carrier family 35 (UDP-galactose transporter), member A2 (SLC35A2)	NA	NA	Nuc_sug_transp, EmrE, EamA, UAA,	NA
dd_Smed_v6_75389_0_1	-2.12569	1	#NAME?	0.877507	-1.13488	1	-0.362328	1	1.58532	0.880381	-0.0125553	1	dd_Smed_v4_75389_0_1	NA	NA	NA	NA	NA	Gut muscle
dd_Smed_v6_44176_0_1	-2.12421	0.456578	0.0737976	1	-0.278465	1	0.0807114	1	-0.149242	1	-2.03919	1	dd_Smed_v4_2672_0_1	NA	NA	NA	NA	Dynamin_N, Pkinase, MMR_HSR1,	NA
dd_Smed_v6_38376_0_1	-2.11895	0.712267	0.588186	1	0.494271	1	0.151476	1	-1.87083	0.812268	0.464179	1	dd_Smed_v4_14301_0_3	#N/A	#N/A	#N/A	#N/A	#N/A	#N/A
dd_Smed_v6_36591_0_1	-2.11863	0.175497	-1.02024	0.819308	0.611577	1	-0.401944	1	-0.0159966	1	0.705432	1	dd_Smed_v4_36591_0_1	NA	NA	NA	NA	NA	NA
dd_Smed_v6_40762_0_2	-2.11589	0.524309	-0.480917	1	0.614443	1	-0.0457795	1	Inf	0.270548	0.720124	1	dd_Smed_v4_28421_0_1	NA	NA	NA	NA	NA	NA
dd_Smed_v6_52831_0_1	-2.11462	1	0.548905	1	-1.58595	1	-2.51441	0.712442	-2.14873	0.889982	#NAME?	0.938891	dd_Smed_v4_52831_0_1	NA	NA	NA	NA	NA	NA
dd_Smed_v6_62009_0_1	-2.11462	1	-0.674491	1	#NAME?	1	-0.976638	1	-1.95527	0.748175	-0.188084	1	dd_Smed_v4_62009_0_1	NA	NA	NA	NA	NA	NA
dd_Smed_v6_43394_0_1	-2.10729	0.434541	0.262373	1	-0.451496	1	-1.32609	1	1.5957	0.840263	0.63617	1	dd_Smed_v4_43394_0_1	NA	NA	NA	NA	NA	NA
dd_Smed_v6_28856_0_1	-2.10701	0.0231274	0.0172149	1	0.00784014	1	-0.200336	1	0.802865	0.962608	0.529394	1	dd_Smed_v4_28856_0_1	NA	NA	NA	NA	NA	Unclear
dd_Smed_v6_24647_0_1	-2.10185	0.191659	0.180284	1	0.0476981	1	0.416961	1	0.527549	0.99962	0.263089	1	dd_Smed_v4_24647_0_1	NA	NA	NA	NA	NA	NA
dd_Smed_v6_33094_0_1	-2.10185	0.671728	2.29429	0.760511	-0.554749	1	1.63809	0.588717	0.511095	1	Inf	0.836132	dd_Smed_v4_37476_0_1	NA	NA	NA	NA	Dimer_Tnp_hAT,	NA
dd_Smed_v6_24616_0_1	-2.09841	0.00309257	-0.248091	1	0.184278	1	-0.116038	1	1.39683	0.12822	0.692812	0.660534	dd_Smed_v4_24616_0_2	NA	NA	NA	NA	NA	NA
dd_Smed_v6_50492_0_1	-2.09838	0.677477	-0.0137322	1	0.0599926	1	-0.176782	1	0.543234	1	-1.21152	1	dd_Smed_v4_50492_0_1	NA	NA	NA	NA	NA	NA
dd_Smed_v6_30945_0_1	-2.09591	0.99703	-0.231832	1	-0.545447	1	-0.0333896	1	-1.58653	0.810616	1.10145	1	dd_Smed_v4_30945_0_1	NA	NA	NA	NA	NA	NA
dd_Smed_v6_43319_0_1	-2.08836	0.882545	-1.1686	1	0.986363	1	1.24795	0.783454	0.754869	1	-1.52364	1	dd_Smed_v4_13483_0_5	#N/A	#N/A	#N/A	#N/A	#N/A	#N/A
dd_Smed_v6_83024_0_1	-2.08836	0.914334	-1.48385	1	-1.67125	1	-1.41311	1	-0.87852	0.985015	-1.30021	1	dd_Smed_v4_83024_0_1	1e-18	GTF2I repeat domain containing 2 (GTF2IRD2)	NA	NA	Dimer_Tnp_hAT,	NA
dd_Smed_v6_79226_0_1	-2.08836	0.924598	0.161677	1	1.48673	1	0.322699	1	1.97897	1	0.0665844	1	dd_Smed_v4_79226_0_1	NA	NA	NA	NA	NA	NA
dd_Smed_v6_90991_0_1	-2.08836	0.933059	1.16168	1	0.408579	1	0.328637	1	Inf	1	1.18139	1	dd_Smed_v4_90991_0_1	NA	NA	NA	NA	RhoGAP,	NA
dd_Smed_v6_17911_0_1	-2.07893	0.0793311	-0.56501	1	0.340507	1	0.187194	1	0.864792	0.572962	0.593061	0.991418	dd_Smed_v4_17911_0_1	NA	NA	NA	NA	NA	NA
dd_Smed_v6_68548_0_1	-2.07647	0.890793	-0.95986	1	1.48566	0.976235	1.26915	1	0.549395	1	-0.5952	1	dd_Smed_v4_68548_0_1	NA	NA	NA	NA	NA	NA
dd_Smed_v6_48060_0_1	-2.07647	0.905076	Inf	1	1.26941	1	0.266699	1	1.96797	0.994487	0.832655	1	dd_Smed_v4_48060_0_1	NA	NA	NA	NA	Peptidase_A17,	NA
dd_Smed_v6_49451_0_1	-2.07647	0.916138	-1.43409	1	-0.695058	1	-0.372013	1	#NAME?	1	NA	NA	dd_Smed_v4_49451_0_1	NA	NA	NA	NA	NA	NA
dd_Smed_v6_23148_0_1	-2.07647	0.92099	-0.788048	1	-1.03613	1	0.431107	1	-0.0163628	1	#NAME?	1	dd_Smed_v4_13719_0_2	#N/A	#N/A	#N/A	#N/A	#N/A	#N/A
dd_Smed_v6_53821_0_1	-2.07647	0.939564	1.47808	1	0.686118	1	Inf	1	Inf	0.89426	0.374743	1	dd_Smed_v4_53821_0_1	5e-08	SET domain and mariner transposase fusion gene (SETMAR)	NA	NA	NA	NA
dd_Smed_v6_33058_0_1	-2.07647	0.979003	Inf	1	Inf	1	Inf	0.87818	-1.79534	1	Inf	1	dd_Smed_v4_33058_0_1	NA	NA	NA	NA	NA	NA
dd_Smed_v6_54608_0_1	-2.07291	0.266161	0.998997	0.970455	0.238862	1	0.306711	1	0.149011	1	-0.079387	1	dd_Smed_v4_54608_0_1	NA	NA	NA	NA	NA	NA
dd_Smed_v6_39823_0_1	-2.07235	0.585478	0.0776036	1	0.62734	1	0.113699	1	1.46069	0.593546	-0.692311	1	dd_Smed_v4_39823_0_1	NA	NA	NA	NA	NA	NA
dd_Smed_v6_23535_0_1	-2.07193	0.0580398	-0.43813	1	0.265606	1	0.350548	1	0.716569	0.95731	-0.441553	1	dd_Smed_v4_23535_0_1	NA	NA	NA	NA	NA	NA
dd_Smed_v6_50149_0_1	-2.06903	0.957004	-0.480917	1	0.764092	1	0.605255	1	-0.200041	1	#NAME?	1	dd_Smed_v4_50149_0_1	NA	NA	NA	NA	NA	NA
dd_Smed_v6_70137_0_1	-2.06449	0.900125	1.57016	0.946564	0.528911	1	0.148203	1	1.10826	0.966585	1.66592	1	dd_Smed_v4_1460_0_1	1e-47	dimethylarginine dimethylaminohydrolase 1 (DDAH1)	NA	NA	Amidinotransf,	NA
dd_Smed_v6_49545_0_1	-2.06449	0.902161	0.952862	1	2.32679	0.75732	-0.228178	1	1.80064	0.884173	1.40863	1	dd_Smed_v4_49545_0_1	NA	NA	NA	NA	NA	NA
dd_Smed_v6_57426_0_1	-2.06449	0.930835	0.121332	1	#NAME?	0.625312	1.36647	1	1.27472	0.988157	-0.106049	1	dd_Smed_v4_57426_0_1	NA	NA	NA	NA	NA	NA
dd_Smed_v6_34616_0_1	-2.06449	0.931702	#NAME?	1	1.41108	1	-0.580987	1	Inf	0.628838	0.171649	1	dd_Smed_v4_34616_0_1	NA	NA	NA	NA	NA	NA
dd_Smed_v6_31515_0_1	-2.06449	0.980253	0.0919965	1	Inf	1	-0.111876	1	#NAME?	0.827979	#NAME?	1	dd_Smed_v4_31515_0_1	NA	NA	NA	NA	NA	Neoblast
dd_Smed_v6_13807_0_1	-2.06403	0.751749	0.127505	1	-1.09641	1	2.03979	0.655243	0.306967	1	2.23123	0.590177	dd_Smed_v4_13807_0_1	2e-15	NA	NA	NA	Death,	NA
dd_Smed_v6_17579_0_1	-2.06368	0.340375	-0.660416	1	NA	NA	Inf	1	-1.10032	0.63924	-1.45477	0.39346	dd_Smed_v4_17579_0_1	NA	NA	NA	NA	NA	NA
dd_Smed_v6_41754_0_1	-2.06218	0.572442	-0.505635	1	0.288029	1	1.14495	1	1.60724	0.851703	0.289072	1	dd_Smed_v4_41754_0_1	2e-19	NA	NA	NA	NA	NA
dd_Smed_v6_23529_0_1	-2.06211	0.00870066	-0.551385	0.978749	0.437222	0.837342	0.405623	0.907461	1.05518	0.296259	0.125804	1	dd_Smed_v4_23529_0_1	NA	NA	NA	NA	NA	NA
dd_Smed_v6_52764_0_1	-2.05498	0.841376	-1.67732	0.86171	0.391271	1	-0.443165	1	-0.352071	1	-0.913085	1	dd_Smed_v4_52764_0_1	NA	NA	NA	NA	NA	NA
dd_Smed_v6_27590_0_1	-2.05478	0.38777	-0.755367	1	0.65543	1	0.963132	1	-0.922215	0.959954	0.321674	1	dd_Smed_v4_27590_0_1	NA	NA	NA	NA	NA	NA
dd_Smed_v6_53226_0_1	-2.0524	0.907304	0.852316	1	0.74502	1	0.925735	1	Inf	1	0.699793	1	dd_Smed_v4_53226_0_1	NA	NA	NA	NA	NA	NA
dd_Smed_v6_69710_0_1	-2.0524	1	-0.976901	1	0.137217	1	-0.238037	1	#NAME?	1	1.22712	1	dd_Smed_v4_14218_0_1	NA	NA	NA	NA	NA	NA
dd_Smed_v6_90278_0_1	-2.05179	0.936103	-0.633305	1	-1.24341	1	1.43358	1	1.20415	1	1.37865	1	dd_Smed_v4_90278_0_1	NA	NA	NA	NA	NA	NA
dd_Smed_v6_73388_0_1	-2.05179	0.987699	-1.45239	1	-0.142448	1	#NAME?	1	Inf	1	NA	NA	dd_Smed_v4_73388_0_1	NA	NA	NA	NA	NA	NA
dd_Smed_v6_52560_0_2	-2.05168	0.997176	1.6992	1	-2.53046	1	-0.458558	1	-0.395807	1	2.18018	0.97135	dd_Smed_v4_52560_0_2	NA	NA	NA	NA	NA	NA
dd_Smed_v6_31906_0_2	-2.0497	0.547291	0.121422	1	1.48593	0.751375	0.606291	1	-2.06388	0.412544	0.370746	1	dd_Smed_v4_31906_0_2	NA	NA	NA	NA	NA	NA
dd_Smed_v6_76054_0_1	-2.04541	1	-0.539972	1	0.592483	1	-2.42717	1	Inf	1	Inf	1	dd_Smed_v4_76054_0_1	NA	NA	NA	NA	NA	NA
dd_Smed_v6_94647_0_1	-2.04541	1	1.08525	1	-0.39077	1	2.59102	1	Inf	0.905913	Inf	1	dd_Smed_v4_94647_0_1	NA	NA	NA	NA	NA	NA
dd_Smed_v6_8343_0_5	-2.0399	0.907134	1.60806	1	-0.33048	1	-0.785672	1	-0.525392	1	#NAME?	1	dd_Smed_v4_8343_0_5	NA	NA	NA	NA	NA	NA
dd_Smed_v6_32515_0_1	-2.03901	0.359953	0.189567	1	0.625125	1	-0.21513	1	0.54959	1	0.761531	0.910381	dd_Smed_v4_32515_0_1	NA	NA	NA	NA	DDE_Tnp_IS1595,	NA
dd_Smed_v6_39531_0_1	-2.03658	0.837232	0.842664	1	0.826474	1	0.145513	1	0.896876	1	1.18805	0.993882	dd_Smed_v4_39531_0_1	NA	NA	NA	NA	NA	NA
dd_Smed_v6_2786_0_1	-2.03567	3.80132e-08	-2.18979	2.4626e-09	-2.81252	2.85893e-22	-2.7087	1.51616e-19	-2.20274	2.92755e-10	-2.3848	8.5672e-12	dd_Smed_v4_2786_0_1	1e-99	lipase A, lysosomal acid, cholesterol esterase (LIPA)	NA	NA	Abhydro_lipase, Abhydrolase_1, Abhydrolase_5, Abhydrolase_6,	NA
dd_Smed_v6_57524_0_1	-2.03095	0.339061	0.194033	1	0.396258	1	0.148325	1	-0.551578	1	1.05677	1	dd_Smed_v4_57524_0_1	NA	NA	NA	NA	NA	NA
dd_Smed_v6_48399_0_1	-2.03051	0.838126	-0.546724	1	0.982623	1	-0.248018	1	0.276965	1	0.903734	1	dd_Smed_v4_48399_0_1	NA	NA	NA	NA	NA	NA
dd_Smed_v6_31849_0_1	-2.03049	0.541551	-0.519801	1	0.767749	1	-0.029274	1	0.536898	1	-0.806475	1	dd_Smed_v4_31849_0_1	NA	NA	NA	NA	NA	NA
dd_Smed_v6_43037_0_1	-2.02791	0.862453	0.711543	1	0.39107	1	1.07941	0.614138	1.46	0.808721	0.730836	1	dd_Smed_v4_43037_0_1	NA	NA	NA	NA	NA	NA
dd_Smed_v6_98310_0_1	-2.02791	0.914351	1.44517	1	0.822723	1	1.30307	1	-0.215651	1	2.42282	1	dd_Smed_v4_98310_0_1	NA	NA	NA	NA	NA	NA
dd_Smed_v6_49664_0_1	-2.02791	0.939564	-0.36706	1	-1.14863	1	-2.14792	1	-1.19963	1	0.144604	1	dd_Smed_v4_49664_0_1	1e-08	thyrotropin-releasing hormone receptor (TRHR)	NA	NA	7tm_1,	NA
dd_Smed_v6_79563_0_1	-2.02791	0.983527	#NAME?	1	Inf	1	-1.97127	1	-0.655459	1	-1.93619	1	dd_Smed_v4_79563_0_1	NA	NA	NA	NA	NA	NA
dd_Smed_v6_53455_0_1	-2.02539	0.581381	0.108706	1	0.585459	1	0.229026	1	-0.628276	1	-1.44426	1	dd_Smed_v4_53455_0_1	NA	NA	NA	NA	NA	NA
dd_Smed_v6_52381_0_1	-2.02492	0.316384	-0.121416	1	1.04477	0.997058	-0.95224	1	0.499528	1	0.328268	1	dd_Smed_v4_52381_0_1	5e-14	zinc finger, MYM-type 6 (ZMYM6)	NA	NA	NA	NA
dd_Smed_v6_79693_0_1	-2.02291	0.90564	0.0435041	1	-1.18953	1	0.571411	1	0.842453	1	0.890055	1	dd_Smed_v4_15548_0_2	#N/A	#N/A	#N/A	#N/A	#N/A	#N/A
dd_Smed_v6_27886_0_1	-2.02196	0.947659	1.41274	1	0.221127	1	0.138461	1	-0.45457	1	1.32215	1	dd_Smed_v4_27886_0_1	NA	NA	NA	NA	NA	NA
dd_Smed_v6_20870_0_1	-2.01946	0.0102439	-1.19682	0.448016	-0.291352	1	-0.378946	1	1.42365	0.33211	-1.94883	0.796737	dd_Smed_v4_20870_0_1	2e-10	DEAD (Asp-Glu-Ala-Asp) box polypeptide 43 (DDX43)	NA	NA	NA	NA
dd_Smed_v6_15983_0_1	-2.01718	0.535161	0.850016	1	-0.384611	1	-0.891101	1	0.0444266	1	-0.00610342	1	dd_Smed_v4_15983_0_1	NA	NA	NA	NA	NA	NA
dd_Smed_v6_61356_0_1	-2.01582	0.895769	0.437077	1	Inf	0.396294	-0.223218	1	0.174508	1	1.59652	1	dd_Smed_v4_61356_0_1	NA	NA	NA	NA	NA	NA
dd_Smed_v6_73009_0_1	-2.01582	0.952332	-2.48385	0.986946	0.00687007	1	1.81507	1	0.469511	1	#NAME?	1	dd_Smed_v4_73009_0_1	2e-12	solute carrier organic anion transporter family, member 5A1 (SLCO5A1)	NA	NA	OATP,	NA
dd_Smed_v6_24405_0_1	-2.01494	0.0157523	-0.634235	1	0.367175	0.967664	0.0821824	1	0.6505	0.798732	-1.03545	1	dd_Smed_v4_24405_0_1	9e-16	HECT and RLD domain containing E3 ubiquitin protein ligase family member 1 (HERC1)	NA	NA	RCC1,	NA
dd_Smed_v6_15504_0_1	-2.01326	0.4973	-1.23114	0.976639	-2.5221	0.654187	-0.0406298	1	-0.742728	0.972549	-1.94425	0.164834	dd_Smed_v4_15504_0_1	NA	NA	NA	NA	NA	NA
dd_Smed_v6_50625_0_1	-2.01234	0.857202	1.21596	1	-0.705413	1	-0.0182071	1	-1.19982	1	2.79409	0.861525	dd_Smed_v4_50625_0_1	NA	NA	NA	NA	NA	NA
dd_Smed_v6_25099_0_1	-2.01082	0.411114	-0.499432	1	0.0217974	1	-0.290032	1	-0.824068	0.907435	-0.0698835	1	dd_Smed_v4_25099_0_1	NA	NA	NA	NA	NA	NA
dd_Smed_v6_63346_0_1	-2.00884	1	NA	NA	Inf	1	Inf	1	Inf	1	NA	NA	dd_Smed_v4_23096_0_1	1e-07	SET domain and mariner transposase fusion gene (SETMAR)	NA	NA	NA	myoD+ / Wound-response muscle
dd_Smed_v6_447_0_1	-2.00754	0.0382912	-0.95712	0.724255	0.430164	1	0.386348	1	-3.17445	5.00638e-06	-0.453602	1	dd_Smed_v4_447_0_1	NA	NA	NA	NA	NA	NA
dd_Smed_v6_68277_0_1	-2.00569	0.796767	-0.474643	1	-0.820267	1	0.432559	1	0.811447	1	0.107563	1	dd_Smed_v4_68277_0_1	NA	NA	NA	NA	NA	NA
dd_Smed_v6_38922_0_1	-2.00229	0.275662	-0.0600973	1	-0.940261	0.976308	-0.537913	1	-0.386363	1	0.378475	1	dd_Smed_v4_38922_0_1	NA	NA	NA	NA	NA	NA
dd_Smed_v6_57199_0_1	-2.00159	0.902673	-0.258966	1	-0.562676	1	-0.415663	1	Inf	0.734798	-0.683883	1	dd_Smed_v4_57199_0_1	NA	NA	NA	NA	NA	NA
dd_Smed_v6_23486_0_2	-1.99993	0.0232693	-0.066292	1	0.111842	1	0.0397708	1	-0.227313	1	-0.342815	1	dd_Smed_v4_23486_0_2	NA	NA	NA	NA	NA	NA
dd_Smed_v6_34094_0_1	-1.99941	0.733788	-1.76569	0.747918	0.273256	1	-0.0165734	1	1.29233	0.90897	1.91697	0.970286	dd_Smed_v4_34094_0_1	NA	NA	NA	NA	DNA_pol_B_2,	NA
dd_Smed_v6_11065_0_1	-1.99903	0.889524	2.40901	0.980043	2.10333	0.933513	0.0128139	1	1.01499	0.952739	0.489652	1	dd_Smed_v4_11065_0_1	NA	NA	NA	NA	NA	NA
dd_Smed_v6_41252_0_1	-1.99903	0.897466	0.639725	1	0.465082	1	0.679094	1	-0.508043	1	#NAME?	1	dd_Smed_v4_40167_0_1	NA	NA	NA	NA	NA	NA
dd_Smed_v6_99894_0_1	-1.99903	0.90564	0.292131	1	0.427687	1	0.5457	1	0.123294	1	0.567293	1	dd_Smed_v4_99894_0_1	NA	NA	NA	NA	NA	NA
dd_Smed_v6_68079_0_1	-1.99903	0.909597	0.578446	1	-1.52166	1	-2.03309	0.871833	2.32669	0.891404	1.29963	1	dd_Smed_v4_68079_0_1	NA	NA	NA	NA	Pkinase,	NA
dd_Smed_v6_63978_0_1	-1.99903	0.911662	-0.100807	1	2.47052	0.658412	-0.783338	1	2.03363	0.892492	3.2259	0.831636	dd_Smed_v4_63978_0_1	NA	NA	NA	NA	NA	NA
dd_Smed_v6_50327_0_1	-1.99903	0.930205	-0.310544	1	1.65953	1	-0.124798	1	0.339676	1	-1.02532	1	dd_Smed_v4_50327_0_1	NA	NA	NA	NA	NA	NA
dd_Smed_v6_56459_0_2	-1.99903	0.933059	0.667159	1	0.0605894	1	0.166424	1	-0.739509	1	Inf	1	dd_Smed_v4_56459_0_2	NA	NA	NA	NA	NA	NA
dd_Smed_v6_49623_0_1	-1.99903	0.964237	Inf	1	-1.0877	1	0.832244	1	Inf	1	0.551839	1	dd_Smed_v4_49623_0_1	8e-24	NA	NA	NA	PCI,	NA
dd_Smed_v6_49179_0_1	-1.99428	0.732543	-0.529605	1	-1.10307	1	-0.174338	1	0.556612	1	-0.503309	1	dd_Smed_v4_49179_0_1	3e-29	actin, gamma 1 (ACTG1)	NA	NA	Actin,	Low quality cluster
dd_Smed_v6_46792_0_1	-1.99001	0.10347	-0.408952	1	0.0390209	1	0.260694	1	0.0790917	1	0.101154	1	dd_Smed_v4_46792_0_1	9e-08	GTF2I repeat domain containing 2 (GTF2IRD2)	NA	NA	NA	NA
dd_Smed_v6_63824_0_1	-1.98694	0.90686	0.388188	1	-0.62262	1	0.336746	1	2.07544	0.889775	#NAME?	1	dd_Smed_v4_63824_0_1	5e-16	actin, gamma 1 (ACTG1)	NA	NA	NA	NA
dd_Smed_v6_64104_0_1	-1.98694	0.914834	0.41465	1	-1.06426	1	-0.13359	1	0.216815	1	0.120374	1	dd_Smed_v4_64104_0_1	NA	NA	9e-99	Hedgehog protein	HH_signal,	NA
dd_Smed_v6_42770_0_1	-1.98694	0.952221	-1.18731	1	0.601476	1	0.92302	1	1.29513	1	-0.692311	1	dd_Smed_v4_42770_0_1	NA	NA	NA	NA	NA	NA
dd_Smed_v6_23484_0_1	-1.98458	0.000221184	-0.888432	0.180942	0.202572	1	-0.148897	1	0.217333	1	0.163601	1	dd_Smed_v4_23484_0_1	0	dynein, axonemal, heavy chain 3 (DNAH3)	NA	NA	DHC_N2, AAA_6,	NA
dd_Smed_v6_47385_0_1	-1.97995	1	0.161239	1	-1.32959	1	1.49812	1	0.163522	1	-1.22027	1	dd_Smed_v4_12777_0_47	#N/A	#N/A	#N/A	#N/A	#N/A	#N/A
dd_Smed_v6_49746_0_1	-1.97995	1	#NAME?	0.99856	0.22512	1	-0.775085	1	#NAME?	1	-1.37403	1	dd_Smed_v4_49746_0_1	NA	NA	NA	NA	NA	NA
dd_Smed_v6_58746_0_1	-1.97995	1	-2.19392	1	0.121668	1	-0.304231	1	0.915969	1	-0.135328	1	dd_Smed_v4_58746_0_1	NA	NA	NA	NA	NA	NA
dd_Smed_v6_75860_0_1	-1.97995	1	-0.968706	1	0.733993	1	-0.224028	1	0.826806	1	-0.683883	1	dd_Smed_v4_75860_0_1	NA	NA	NA	NA	NA	NA
dd_Smed_v6_87398_0_1	-1.97995	1	-0.303774	1	0.711354	1	0.833223	1	Inf	0.75821	#NAME?	0.956104	dd_Smed_v4_87398_0_1	3e-26	mitofusin 2 (MFN2)	NA	NA	NA	NA
dd_Smed_v6_76767_0_1	-1.97475	0.937764	0.179977	1	-0.818603	1	0.286708	1	0.541509	1	-0.440359	1	dd_Smed_v4_76767_0_1	NA	NA	NA	NA	NA	NA
dd_Smed_v6_39361_0_2	-1.96836	0.796767	#NAME?	1	-0.238375	1	0.385351	1	0.816186	1	-1.37403	1	dd_Smed_v4_39361_0_2	NA	NA	NA	NA	NA	NA
dd_Smed_v6_55253_0_1	-1.96772	0.36143	-0.696998	1	0.343647	1	0.650906	1	2.90851	0.391748	0.336167	1	dd_Smed_v4_55253_0_1	NA	NA	NA	NA	NA	NA
dd_Smed_v6_49486_0_1	-1.9666	0.392074	2.2365	0.268615	0.362535	1	1.02358	0.942517	-0.432266	1	1.06302	0.736567	dd_Smed_v4_49486_0_1	NA	NA	NA	NA	NA	NA
dd_Smed_v6_40657_0_1	-1.96335	0.641471	-0.180466	1	1.06791	1	-0.641697	1	0.127796	1	1.90785	0.793001	dd_Smed_v4_40657_0_1	3e-08	heat shock 70kDa protein 8 (HSPA8)	NA	NA	NA	NA
dd_Smed_v6_44611_0_1	-1.95901	0.741498	0.312025	1	-0.0414897	1	-0.689374	1	-0.796381	0.972788	-0.90033	1	dd_Smed_v4_44611_0_1	NA	NA	NA	NA	NA	NA
dd_Smed_v6_8476_0_1	-1.95461	1	Inf	1	-1.04832	1	-0.0364109	1	#NAME?	0.10094	Inf	0.479924	dd_Smed_v4_8476_0_1	NA	NA	NA	NA	NA	NA
dd_Smed_v6_27121_0_1	-1.95366	0.765573	1.82583	0.754188	0.214323	1	0.120644	1	-0.432797	1	1.40045	1	dd_Smed_v4_27121_0_1	NA	NA	NA	NA	NA	NA
dd_Smed_v6_43523_0_1	-1.95366	0.774974	1.18211	0.978391	0.0272892	1	1.07354	1	-0.0887503	1	0.779731	1	dd_Smed_v4_1097_0_1	2e-11	ankyrin 3, node of Ranvier (ankyrin G) (ANK3)	NA	NA	Ank_2, Ank_4, Ank_5, Ank, Ank_3, zf-C3HC4_3, zf-C3HC4,	NA
dd_Smed_v6_49129_0_1	-1.95366	0.778232	0.557309	1	2.3899	1	0.171071	1	-0.58825	1	3.05268	0.548267	dd_Smed_v4_16750_0_4	NA	NA	NA	NA	NA	NA
dd_Smed_v6_50430_0_1	-1.94832	0.763335	-0.249168	1	0.22332	1	0.0854425	1	0.250773	1	-1.00574	1	dd_Smed_v4_50430_0_1	NA	NA	NA	NA	NA	NA
dd_Smed_v6_45497_0_1	-1.94832	0.769688	-1.50682	1	1.54658	0.827216	-1.25843	0.982143	0.302761	1	0.231904	1		#N/A	#N/A	#N/A	#N/A	#N/A	#N/A
dd_Smed_v6_46252_0_1	-1.94768	0.428623	-1.06333	0.885361	0.969345	1	0.541612	1	0.870816	0.890033	2.05094	0.827693	dd_Smed_v4_23489_0_2	#N/A	#N/A	#N/A	#N/A	#N/A	#N/A
dd_Smed_v6_53605_0_1	-1.94675	0.431379	0.213706	1	0.799612	1	-0.00269571	1	-0.130704	1	0.605589	1	dd_Smed_v4_53605_0_1	NA	NA	NA	NA	NA	Gut
dd_Smed_v6_29572_0_1	-1.94201	0.69786	0.887867	1	0.704756	0.982251	-0.414663	1	0.737422	1	-0.448161	1	dd_Smed_v4_29572_0_1	NA	NA	NA	NA	NA	NA
dd_Smed_v6_56396_0_1	-1.94137	0.355177	-0.267463	1	0.0905231	1	0.072474	1	0.868958	1	0.888817	0.907699	dd_Smed_v4_56396_0_1	NA	NA	NA	NA	NA	NA
dd_Smed_v6_30438_0_1	-1.94036	0.16609	-0.286756	1	0.30446	1	-0.781609	0.608915	-0.865374	0.464044	-0.0511818	1	dd_Smed_v4_30438_0_1	NA	NA	NA	NA	NA	NA
dd_Smed_v6_55370_0_1	-1.938	0.572641	-0.0308989	1	0.535088	1	-0.475301	1	1.13828	0.80832	1.78848	0.41061	dd_Smed_v4_55370_0_1	NA	NA	NA	NA	NA	NA
dd_Smed_v6_38225_0_1	-1.93568	0.678273	-2.87957	0.549504	0.383381	1	-0.264317	1	1.33099	1	1.21669	1	dd_Smed_v4_38225_0_1	NA	NA	NA	NA	NA	NA
dd_Smed_v6_13106_0_1	-1.93522	0.267109	-1.1181	0.898754	0.393295	1	-0.266539	1	-0.735464	0.794552	-0.878441	1	dd_Smed_v4_13106_0_1	NA	NA	NA	NA	NA	NA
dd_Smed_v6_75390_0_1	-1.92994	0.741498	-3.40989	0.468479	-0.282873	1	1.22248	1	-0.0112009	1	-1.761	1	dd_Smed_v4_75390_0_1	NA	NA	NA	NA	NA	NA
dd_Smed_v6_9687_0_1	-1.92712	0.000129402	-0.300506	1	-1.24137	0.0368145	-0.68408	0.385129	-0.549053	0.488348	-0.44281	0.543425	dd_Smed_v4_9687_0_1	6e-35	chromosome 17 open reading frame 98 (C17orf98)	NA	NA	NA	NA
dd_Smed_v6_48320_0_1	-1.92564	0.650342	1.11753	0.957451	0.752686	1	1.27085	1	0.858629	0.973741	0.526991	1	dd_Smed_v4_48320_0_1	NA	NA	NA	NA	NA	NA
dd_Smed_v6_43507_0_1	-1.92453	0.693132	0.735213	1	0.649654	1	-0.468763	1	1.07804	0.887461	0.0820243	1	dd_Smed_v4_43507_0_1	3e-14	heat shock protein 90kDa alpha (cytosolic), class A member 1 (HSP90AA1)	NA	NA	NA	NA
dd_Smed_v6_43048_0_1	-1.92316	0.936049	-0.384166	1	-1.59994	1	1.7361	1	-1.03199	1	-0.929037	1	dd_Smed_v4_43048_0_1	NA	NA	NA	NA	NA	NA
dd_Smed_v6_104122_0_1	-1.918	1	-1.48092	1	NA	NA	-1.14226	1	Inf	1	Inf	1	dd_Smed_v4_104122_0_1	NA	NA	NA	NA	NA	NA
dd_Smed_v6_104567_0_1	-1.918	1	#NAME?	1	NA	NA	Inf	1	NA	NA	Inf	0.990171		#N/A	#N/A	#N/A	#N/A	#N/A	#N/A
dd_Smed_v6_92952_0_1	-1.91799	1	-0.0119695	1	3.15918	0.783032	1.72044	1	-1.07844	1	-0.879626	1	dd_Smed_v4_92952_0_1	7e-09	SH3 and multiple ankyrin repeat domains 2 (SHANK2)	NA	NA	Ank_2, Ank_4, Ank_3, Ank,	NA
dd_Smed_v6_23061_0_1	-1.91799	1	#NAME?	1	1.95127	1	1.42515	1	#NAME?	0.785089	Inf	1	dd_Smed_v4_1574_6_94	#N/A	#N/A	#N/A	#N/A	#N/A	#N/A
dd_Smed_v6_27877_0_1	-1.91799	1	1.7138	0.957451	0.544562	1	-0.309375	1	-0.57622	1	-1.29805	1		#N/A	#N/A	#N/A	#N/A	#N/A	#N/A
dd_Smed_v6_40567_0_1	-1.91799	1	-0.891294	1	-0.799118	1	-1.43871	1	-1.50794	0.952652	-0.5952	1	dd_Smed_v4_40567_0_1	NA	NA	NA	NA	NA	NA
dd_Smed_v6_45838_0_1	-1.91799	1	0.564331	1	1.65706	1	-0.180453	1	0.480999	1	-1.93342	1	dd_Smed_v4_45838_0_1	NA	NA	NA	NA	NA	NA
dd_Smed_v6_54668_0_1	-1.91799	1	-2.33243	1	-0.0191856	1	0.979059	1	0.97348	1	-1.10995	1	dd_Smed_v4_24519_0_1	NA	NA	NA	NA	PIF1,	NA
dd_Smed_v6_67891_0_1	-1.91799	1	-0.72163	1	-0.105739	1	-0.724427	1	-1.07263	1	NA	NA	dd_Smed_v4_67891_0_1	NA	NA	NA	NA	NA	NA
dd_Smed_v6_71499_0_1	-1.91799	1	#NAME?	1	2.11419	1	-0.0596539	1	Inf	1	0.864672	1	dd_Smed_v4_23878_1_3	NA	NA	NA	NA	NA	NA
dd_Smed_v6_73803_0_1	-1.91799	1	-0.119106	1	1.64558	1	2.20371	1	1.52747	1	-0.29589	1	dd_Smed_v4_73803_0_1	NA	NA	NA	NA	NIF,	NA
dd_Smed_v6_7652_0_1	-1.91799	1	#NAME?	1	NA	NA	Inf	0.773505	-1.20621	1	Inf	1	dd_Smed_v4_21175_0_1	NA	NA	NA	NA	NA	NA
dd_Smed_v6_10835_0_1	-1.91082	1.38664e-05	-0.837524	0.162283	-0.0165969	1	-0.414264	0.431693	-0.594507	0.187945	-0.664161	0.565802	dd_Smed_v4_10835_0_1	0	ankyrin 2, neuronal (ANK2)	5e-40	Transient receptor potential cation channel A -1	Ank_2, Ank, Ank_4, Ank_3, Ank_5, ZU5, Death,	Neural
dd_Smed_v6_61021_0_1	-1.90757	0.410332	0.361081	1	0.585119	1	-0.316255	1	-0.0742123	1	-0.166533	1	dd_Smed_v4_61021_0_1	NA	NA	NA	NA	NA	NA
dd_Smed_v6_57447_0_1	-1.90735	0.432408	-0.542844	1	0.0327799	1	-0.339676	1	0.797187	1	0.470027	0.998223	dd_Smed_v4_57447_0_1	NA	NA	NA	NA	NA	NA
dd_Smed_v6_28968_0_1	-1.90687	0.432408	-0.803005	0.994175	-0.0654883	1	0.218569	1	0.333284	1	0.507343	0.967152	dd_Smed_v4_28968_0_1	NA	NA	NA	NA	NA	NA
dd_Smed_v6_23212_0_1	-1.90638	0.00405438	-0.307795	1	0.160626	1	0.523824	0.997978	0.390345	1	0.0753503	0.934964	dd_Smed_v4_23212_0_1	NA	NA	NA	NA	NA	GATA4/SIX6. bambi expression suggests it is dorsal
dd_Smed_v6_48804_0_1	-1.90461	0.794234	-0.73241	1	-0.266176	1	0.119779	1	0.876984	0.784032	0.126469	1	dd_Smed_v4_48804_0_1	NA	NA	NA	NA	NA	NA
dd_Smed_v6_62266_0_1	-1.90461	0.958182	-0.863461	1	-0.761283	1	-0.987602	1	2.17525	0.76737	1.11506	1	dd_Smed_v4_62266_0_1	4e-35	zinc finger, MYM-type 6 (ZMYM6)	NA	NA	DUF1160,	NA
dd_Smed_v6_49644_0_1	-1.90461	1	0.0236441	1	0.988397	1	2.99335	0.671249	-1.68048	1	#NAME?	0.939439	dd_Smed_v4_49644_0_1	NA	NA	NA	NA	NA	NA
dd_Smed_v6_60553_0_1	-1.90461	1	-1.8847	1	0.179319	1	0.687594	1	-0.971214	1	#NAME?	1	dd_Smed_v4_60553_0_1	NA	NA	NA	NA	NA	Gut
dd_Smed_v6_62185_0_1	-1.90461	1	1.4701	1	#NAME?	1	Inf	1	-1.17715	1	#NAME?	1	dd_Smed_v4_62185_0_1	1e-46	eukaryotic translation elongation factor 2 (EEF2)	NA	NA	GTP_EFTU_D2,	NA
dd_Smed_v6_78538_0_1	-1.90461	1	#NAME?	0.892538	0.899227	1	-1.20659	1	#NAME?	0.956322	NA	NA	dd_Smed_v4_78538_0_1	NA	NA	NA	NA	NA	NA
dd_Smed_v6_80750_0_1	-1.90461	1	0.51187	1	0.45344	1	0.703549	1	0.497112	1	1.16385	1	dd_Smed_v4_80750_0_1	6e-79	dynein, axonemal, heavy chain 17 (DNAH17)	NA	NA	AAA_7, AAA_5,	NA
dd_Smed_v6_90787_0_1	-1.90461	1	2.09437	1	0.420613	1	-0.797373	1	0.541331	1	#NAME?	1	dd_Smed_v4_90787_0_1	NA	NA	NA	NA	NA	NA
dd_Smed_v6_48217_0_1	-1.90341	0.669885	0.8665	1	-0.0863647	1	0.417813	1	0.0160706	1	0.0380085	1	dd_Smed_v4_48217_0_1	NA	NA	NA	NA	NA	NA
dd_Smed_v6_51959_0_1	-1.90134	0.638562	0.602295	1	-0.013119	1	-0.00789735	1	-0.872436	0.826286	-0.202829	1	dd_Smed_v4_51959_0_1	NA	NA	NA	NA	NA	NA
dd_Smed_v6_48962_0_1	-1.89414	0.465381	0.144795	1	2.43969	0.0967183	0.136689	1	-0.502018	1	0.260512	1	dd_Smed_v4_48962_0_1	NA	NA	NA	NA	NA	MyoD+ Muscle
dd_Smed_v6_50203_0_1	-1.89292	0.952221	0.136539	1	-0.636201	1	0.579201	1	0.566219	1	#NAME?	1	dd_Smed_v4_50203_0_1	NA	NA	NA	NA	NA	NA
dd_Smed_v6_61961_0_1	-1.89272	0.430129	0.249844	1	-0.126264	1	-0.315138	1	1.47527	0.988825	-2.30021	1	dd_Smed_v4_61961_0_1	NA	NA	NA	NA	NA	NA
dd_Smed_v6_63156_0_1	-1.89149	0.471392	#NAME?	0.0949108	0.582057	1	0.336995	1	1.77088	0.510179	-1.44816	1	dd_Smed_v4_63156_0_1	NA	NA	NA	NA	NA	NA
dd_Smed_v6_94237_0_1	-1.8911	1	1.0231	1	-3.03866	0.838802	0.448667	1	-1.09552	1	0.897857	1	dd_Smed_v4_3833_0_1	4e-26	chromosome 1 open reading frame 194 (C1orf194)	NA	NA	DUF3695,	NA
dd_Smed_v6_36993_0_1	-1.8911	1	Inf	1	-3.01323	0.877969	Inf	0.941234	Inf	1	#NAME?	1	dd_Smed_v4_17738_0_1	NA	NA	NA	NA	NA	NA
dd_Smed_v6_76423_0_1	-1.8911	1	#NAME?	1	Inf	0.960684	Inf	1	0.702501	1	NA	NA	dd_Smed_v4_76423_0_1	4e-27	microtubule-associated protein, RP/EB family, member 1 (MAPRE1)	NA	NA	NA	NA
dd_Smed_v6_29278_1_1	-1.8911	1	-1.7431	1	-0.828029	1	-1.07926	1	-2.04189	1	1.20484	1	dd_Smed_v4_29278_1_1	NA	NA	NA	NA	NA	NA
dd_Smed_v6_39820_0_1	-1.8911	1	-0.0385059	1	-0.582831	1	0.152995	1	0.950845	1	1.47668	1	dd_Smed_v4_39820_0_1	1e-10	SCAN domain containing 3 (SCAND3)	NA	NA	NA	NA
dd_Smed_v6_64309_0_1	-1.8911	1	1.62594	1	1.94737	1	0.147147	1	-0.486988	1	-0.106049	1	dd_Smed_v4_64309_0_1	NA	NA	NA	NA	NA	NA
dd_Smed_v6_70942_0_1	-1.8911	1	#NAME?	1	-1.46073	1	-1.34362	1	0.131249	1	0.864672	1	dd_Smed_v4_70942_0_1	7e-08	tubulin, alpha 1c (TUBA1C)	NA	NA	NA	NA
dd_Smed_v6_69455_0_1	-1.88864	0.579479	0.0634115	1	-0.254793	1	-1.84533	1	-0.506474	1	-1.37158	1	dd_Smed_v4_69455_0_1	NA	NA	NA	NA	NA	NA
dd_Smed_v6_15541_0_1	-1.88661	0.268852	-0.285288	1	-0.175913	1	0.733753	0.954607	0.726483	0.941855	0.0669588	1	dd_Smed_v4_28461_0_2	#N/A	#N/A	#N/A	#N/A	#N/A	#N/A
dd_Smed_v6_24768_0_1	-1.88621	0.980588	-1.51843	1	-0.911115	1	-0.681347	1	-0.952889	1	0.890055	1	dd_Smed_v4_24768_0_1	1e-15	guanine nucleotide binding protein (G protein), alpha activating activity polypeptide O (GNAO1)	NA	NA	NA	NA
dd_Smed_v6_48999_0_1	-1.88396	0.721905	-0.531954	1	0.453875	1	-0.765459	1	0.0683167	1	1.03801	1	dd_Smed_v4_48999_0_1	NA	NA	NA	NA	HTH_Tnp_Tc5,	NA
dd_Smed_v6_34285_0_1	-1.88142	1	-0.100807	1	Inf	1	2.35623	1	1.51233	1	Inf	1	dd_Smed_v4_34285_0_1	2e-23	NK3 homeobox 2 (NKX3-2)	NA	NA	Homeobox,	Unclear
dd_Smed_v6_47366_0_1	-1.88142	1	-1.50682	1	0.563979	1	-0.0174153	1	2.23561	0.905424	0.476679	1	dd_Smed_v4_13404_0_1	NA	NA	NA	NA	TIR_2, TIR, KAP,	Neural
dd_Smed_v6_55109_0_1	-1.88142	1	0.183974	1	0.78602	1	0.171223	1	-1.56345	0.727491	-1.26612	1	dd_Smed_v4_55109_0_1	NA	NA	NA	NA	NA	NA
dd_Smed_v6_37914_0_1	-1.88013	0.80291	-0.259516	1	0.707984	1	0.928873	0.974273	-0.169976	1	-0.830306	1	dd_Smed_v4_37914_0_1	NA	NA	NA	NA	NA	NA
dd_Smed_v6_76090_0_1	-1.87953	0.690515	-0.204293	1	-0.102282	1	-0.311331	1	-0.35182	1	0.41901	1	dd_Smed_v4_9243_0_6	#N/A	#N/A	#N/A	#N/A	#N/A	#N/A
dd_Smed_v6_58923_0_1	-1.87858	0.717824	-2.00531	1	0.115405	1	-0.0216017	1	-0.202645	1	-1.76541	1	dd_Smed_v4_58923_0_1	NA	NA	NA	NA	NA	NA
dd_Smed_v6_24041_0_1	-1.87739	0.541551	-0.190268	1	0.753946	1	-0.81848	1	1.58219	0.841853	1.12817	0.755497	dd_Smed_v4_24041_0_1	NA	NA	NA	NA	NA	NA
dd_Smed_v6_25411_0_1	-1.87577	0.00636709	-0.27892	1	0.327984	1	0.253118	1	0.502441	0.896259	0.303247	1	dd_Smed_v4_25411_0_1	NA	NA	NA	NA	NA	NA
dd_Smed_v6_45928_0_1	-1.87372	0.506774	-0.46406	1	0.586399	1	0.153299	1	1.22404	0.669577	0.403617	0.873167	dd_Smed_v4_45928_0_1	NA	NA	NA	NA	NA	Low quality
dd_Smed_v6_46344_0_1	-1.87268	0.59162	0.102764	1	0.102691	1	-0.1394	1	-0.790536	0.902631	0.662284	1	dd_Smed_v4_46344_0_1	NA	NA	NA	NA	NA	NA
dd_Smed_v6_48790_0_1	-1.86804	0.948534	0.487308	1	-0.218518	1	0.125843	1	-0.657596	1	-0.265269	1	dd_Smed_v4_48790_0_1	NA	NA	NA	NA	NA	NA
dd_Smed_v6_47515_0_1	-1.86804	0.951827	-1.903	1	-0.402182	1	1.0204	1	0.368007	1	3.04705	0.664173	dd_Smed_v4_47515_0_1	NA	NA	NA	NA	NA	NA
dd_Smed_v6_30859_0_1	-1.86804	1	0.0472495	1	0.649297	1	0.695834	1	-0.806738	1	-0.523552	1	dd_Smed_v4_30859_0_1	NA	NA	NA	NA	NA	NA
dd_Smed_v6_36303_0_1	-1.86804	1	0.825978	1	0.0562507	1	Inf	1	-0.619314	1	Inf	0.453454	dd_Smed_v4_36303_0_1	NA	NA	NA	NA	NA	NA
dd_Smed_v6_47193_0_1	-1.86804	1	1.40577	1	-1.91568	1	0.594062	1	Inf	1	1.15428	1	dd_Smed_v4_47193_0_1	NA	NA	NA	NA	NA	NA
dd_Smed_v6_49958_0_1	-1.86804	1	1.87247	1	-0.203324	1	-2.17716	1	-1.86099	0.867195	-1.30021	1	dd_Smed_v4_49958_0_1	NA	NA	NA	NA	NA	NA
dd_Smed_v6_60045_0_1	-1.86804	1	0.463493	1	-0.662142	1	-0.00537554	1	0.263296	1	-2.88517	1	dd_Smed_v4_60045_0_1	9e-09	NA	NA	NA	NA	NA
dd_Smed_v6_82980_0_1	-1.86804	1	0.108706	1	Inf	1	Inf	1	Inf	1	Inf	1	dd_Smed_v4_82980_0_1	NA	NA	NA	NA	NA	NA
dd_Smed_v6_87366_0_1	-1.86804	1	#NAME?	1	0.946089	1	-0.205311	1	1.02879	1	-2.9348	0.978088	dd_Smed_v4_87366_0_1	9e-10	zinc finger, BED-type containing 4 (ZBED4)	NA	NA	NA	NA
dd_Smed_v6_36342_0_1	-1.86538	0.54134	-0.948481	1	0.165503	1	-0.935761	1	0.39259	1	-0.5952	1	dd_Smed_v4_36342_0_1	NA	NA	NA	NA	NA	NA
dd_Smed_v6_7616_0_1	-1.86498	1	-0.541074	1	1.23782	1	5.23709	1	-4.59417	0.820615	3.78049	1	dd_Smed_v4_7616_0_1	3e-28	collagen, type VI, alpha 6 (COL6A6)	NA	NA	VWA, VWA_2, VWA_3, VWA_CoxE, DUF1194,	NA
dd_Smed_v6_27646_0_1	-1.8613	0.951432	-0.95328	1	1.44544	1	0.0011412	1	0.465338	1	0.853425	1	dd_Smed_v4_27646_0_1	NA	NA	NA	NA	NA	NA
dd_Smed_v6_59183_0_1	-1.86023	0.956058	-0.879105	1	-3.4285	0.790268	-1.68485	1	-1.24756	0.831724	0.165549	1	dd_Smed_v4_59183_0_1	NA	NA	NA	NA	NA	NA
dd_Smed_v6_56417_0_1	-1.86023	0.971642	#NAME?	1	-0.197338	1	0.0586536	1	0.0287859	1	-0.135328	1	dd_Smed_v4_56417_0_1	NA	NA	NA	NA	NA	NA
dd_Smed_v6_51910_0_1	-1.85877	1	-0.569241	1	-3.20451	0.884621	0.0447718	1	-0.21345	1	-0.552976	1	dd_Smed_v4_51910_0_1	0	pyruvate kinase, muscle (PKM)7	NA	NA	PK,	NA
dd_Smed_v6_18645_0_1	-1.85792	0.618231	-0.869389	1	-0.107045	1	-0.494435	1	-0.312741	1	0.499753	1	dd_Smed_v4_18645_0_1	NA	NA	NA	NA	NA	NA
dd_Smed_v6_71201_0_1	-1.85688	0.705596	0.141705	1	-0.448709	1	0.212402	1	0.367331	1	0.00219769	1	dd_Smed_v4_71201_0_1	1e-13	NA	NA	NA	NA	NA
dd_Smed_v6_45550_0_1	-1.85452	1	Inf	0.941597	Inf	1	2.40764	1	Inf	1	Inf	0.918897	dd_Smed_v4_45550_0_1	NA	NA	NA	NA	NA	NA
dd_Smed_v6_47600_0_1	-1.85452	1	1.08525	1	0.675769	1	0.364312	1	-0.0840313	1	Inf	1	dd_Smed_v4_47600_0_1	NA	NA	NA	NA	NA	NA
dd_Smed_v6_49375_0_1	-1.85452	1	0.530715	1	1.26369	1	0.545288	1	-0.197137	1	-0.6882	1		#N/A	#N/A	#N/A	#N/A	#N/A	#N/A
dd_Smed_v6_54500_0_1	-1.85452	1	0.441372	1	-0.51309	1	-0.168165	1	-0.20503	1	1.74881	1	dd_Smed_v4_54500_0_1	NA	NA	NA	NA	NA	NA
dd_Smed_v6_58591_0_1	-1.85452	1	-0.0156373	1	-0.684556	1	-1.07525	1	NA	NA	Inf	0.873072	dd_Smed_v4_58591_0_1	1e-16	SET domain and mariner transposase fusion gene (SETMAR)	NA	NA	NA	NA
dd_Smed_v6_68852_0_1	-1.85452	1	0.108706	1	0.36743	1	-1.83828	1	0.310349	1	#NAME?	0.806016	dd_Smed_v4_68852_0_1	9e-09	major facilitator superfamily domain containing 2A (MFSD2A)	NA	NA	MFS_2,	NA
dd_Smed_v6_76897_0_1	-1.85452	1	0.310573	1	-0.171873	1	0.148325	1	-0.274613	1	-1.83228	1	dd_Smed_v4_10295_0_1	NA	NA	NA	NA	NA	NA
dd_Smed_v6_80364_0_1	-1.85452	1	-0.44321	1	-0.728312	1	Inf	1	NA	NA	-0.832258	1	dd_Smed_v4_23047_0_1	8e-19	GTF2I repeat domain containing 2 (GTF2IRD2)	NA	NA	NA	Neoblast
dd_Smed_v6_41732_0_1	-1.85452	1	#NAME?	0.975096	NA	NA	0.10427	1	Inf	1	#NAME?	1	dd_Smed_v4_41732_0_1	NA	NA	NA	NA	NA	NA
dd_Smed_v6_1530_0_1	-1.854	0.0363079	-0.658227	0.972187	-0.516483	1	1.63465	0.571674	-3.41324	7.28819e-06	-1.47449	0.350699	dd_Smed_v4_1530_0_1	8e-08	peptidase inhibitor 16 (PI16)	NA	NA	CAP, fn2,	NA
dd_Smed_v6_42673_0_1	-1.85352	0.957484	-1.5765	1	-0.476426	1	0.475884	1	-1.26819	0.851703	1.33124	1	dd_Smed_v4_2965_0_1	0	glucose-6-phosphate dehydrogenase (G6PD)	0	Glucose-6-phosphate 1-dehydrogenase (EC 1.1.1.49)	G6PD_C, G6PD_N,	NA
dd_Smed_v6_27657_0_1	-1.85352	0.982117	-0.469285	1	1.18971	1	-1.50618	1	-1.23811	1	Inf	1	dd_Smed_v4_12901_0_2	#N/A	#N/A	#N/A	#N/A	#N/A	#N/A
dd_Smed_v6_28401_0_1	-1.85289	0.7617	-0.332886	1	-1.85175	0.864442	-1.28341	1	-0.648197	0.997327	0.0231468	1	dd_Smed_v4_28401_0_1	NA	NA	NA	NA	NA	NA
dd_Smed_v6_34646_0_1	-1.85254	1	-0.0171853	1	-0.133614	1	2.71998	0.877633	1.21354	1	1.74876	1	dd_Smed_v4_34646_0_1	8e-07	voltage-dependent anion channel 2 (VDAC2)	NA	NA	Porin_3,	NA
dd_Smed_v6_45569_0_1	-1.85254	1	-2.5197	0.952369	-0.728312	1	0.961164	1	-1.6847	1	-0.496017	1	dd_Smed_v4_45569_0_1	NA	NA	NA	NA	NA	NA
dd_Smed_v6_47933_0_1	-1.85254	1	-2.29535	1	0.105172	1	-0.909199	1	1.87496	1	Inf	0.588989	dd_Smed_v4_15411_0_2	NA	NA	NA	NA	NA	NA
dd_Smed_v6_67616_0_1	-1.85254	1	#NAME?	1	Inf	1	-0.63691	1	-0.30645	1	0.316117	1	dd_Smed_v4_67616_0_1	NA	NA	NA	NA	NA	NA
dd_Smed_v6_94285_0_1	-1.85254	1	Inf	1	NA	NA	-0.1244	1	Inf	1	NA	NA	dd_Smed_v4_94285_0_1	1e-11	glutathione S-transferase theta 1 (GSTT1)	NA	NA	GST_N_3, GST_N,	NA
dd_Smed_v6_9342_0_1	-1.85144	0.358315	-1.41688	0.649712	0.283096	1	0.624372	1	-2.67097	0.0125542	-0.352093	1	dd_Smed_v4_9342_0_1	5e-122	SCO-spondin homolog (Bos taurus) (SSPO)	NA	NA	VWD, Ldl_recept_a, C8, TIL,	NA
dd_Smed_v6_29981_0_1	-1.8514	0.769062	-0.197691	1	-0.278163	1	-0.900635	1	-3.30645	0.360617	-0.220269	1	dd_Smed_v4_29981_0_1	NA	NA	NA	NA	NA	NA
dd_Smed_v6_69643_0_1	-1.85051	0.601689	-2.58046	0.371511	0.249558	1	-0.747313	1	0.798552	0.962608	0.467778	1	dd_Smed_v4_69643_0_1	NA	NA	NA	NA	NA	NA
dd_Smed_v6_40389_0_1	-1.84679	0.719185	-0.936761	1	0.58853	1	0.106987	1	2.55289	0.616324	0.222803	1	dd_Smed_v4_40389_0_1	NA	NA	NA	NA	NA	NA
dd_Smed_v6_64987_0_1	-1.84301	0.652787	-0.499011	1	-0.0096161	1	0.194406	1	0.0443621	1	2.19919	0.830343	dd_Smed_v4_64987_0_1	NA	NA	NA	NA	NA	NA
dd_Smed_v6_47015_0_1	-1.83915	0.951331	-0.672996	1	1.37709	0.828659	-0.469116	1	1.97348	0.987487	0.170708	1	dd_Smed_v4_47015_0_1	NA	NA	NA	NA	NA	NA
dd_Smed_v6_39382_0_1	-1.83915	1	0.354302	1	-0.115645	1	1.67677	1	-0.507604	1	#NAME?	1	dd_Smed_v4_13883_0_1	NA	NA	NA	NA	NA	NA
dd_Smed_v6_50733_0_1	-1.83915	1	0.0861944	1	2.53073	1	1.23348	1	0.784349	1	-1.41331	1	dd_Smed_v4_13496_0_2	#N/A	#N/A	#N/A	#N/A	#N/A	#N/A
dd_Smed_v6_53513_0_1	-1.83915	1	#NAME?	1	0.348271	1	-0.111589	1	Inf	1	Inf	0.929822	dd_Smed_v4_19155_0_1	NA	NA	NA	NA	NA	NA
dd_Smed_v6_71799_0_1	-1.83915	1	-1.03851	1	2.11933	1	-0.134742	1	#NAME?	0.780064	-0.832268	1	dd_Smed_v4_71799_0_1	6e-18	carnosine dipeptidase 1 (metallopeptidase M20 family) (CNDP1)	NA	NA	NA	NA
dd_Smed_v6_84109_0_1	-1.83915	1	0.09437	1	0.32479	1	1.34333	1	Inf	0.78521	#NAME?	1	dd_Smed_v4_84109_0_1	NA	NA	NA	NA	NA	NA
dd_Smed_v6_99302_0_1	-1.83915	1	Inf	1	#NAME?	1	Inf	1	Inf	1	NA	NA	dd_Smed_v4_99302_0_1	NA	NA	NA	NA	NA	NA
dd_Smed_v6_28346_0_1	-1.83864	0.131701	-0.298811	1	0.130463	1	0.231914	1	0.120482	1	0.458006	1	dd_Smed_v4_28346_0_1	NA	NA	NA	NA	NA	NA
dd_Smed_v6_28417_0_2	-1.83241	0.937977	-0.441296	1	0.422173	1	-0.0592888	1	-0.613534	0.940487	0.788582	1	dd_Smed_v4_37153_0_2	NA	NA	NA	NA	NA	NA
dd_Smed_v6_33064_0_2	-1.83113	0.368573	-0.541277	1	0.605622	1	0.408027	1	-0.533871	0.926567	-0.656239	1	dd_Smed_v4_33064_0_2	NA	NA	NA	NA	NA	NA
dd_Smed_v6_34855_0_1	-1.82848	0.571612	-0.648416	1	0.619724	1	-0.256049	1	-0.551755	0.988572	-0.231327	1	dd_Smed_v4_34855_0_1	NA	NA	NA	NA	NA	NA
dd_Smed_v6_54943_0_1	-1.82713	0.599146	-0.665006	1	0.270982	1	0.428306	1	-0.791441	1	0.876099	1	dd_Smed_v4_54943_0_1	NA	NA	NA	NA	NA	NA
dd_Smed_v6_27757_0_1	-1.82564	1	-1.02482	1	1.25515	1	0.609492	1	Inf	1	0.476679	1	dd_Smed_v4_6148_0_1	3e-51	histone cluster 1, H4l (HIST1H4L)	NA	NA	Histone, TAF, CBFD_NFYB_HMF,	Gut
dd_Smed_v6_44327_0_1	-1.82564	1	0.763321	1	-0.66628	1	-0.512932	1	1.1361	0.865899	0.748759	1	dd_Smed_v4_44327_0_1	NA	NA	NA	NA	NA	NA
dd_Smed_v6_45302_0_1	-1.82564	1	-1.68577	1	Inf	1	Inf	1	NA	NA	Inf	1	dd_Smed_v4_45302_0_1	NA	NA	NA	NA	NA	NA
dd_Smed_v6_47494_0_1	-1.82564	1	0.749325	1	0.0321884	1	-0.1244	1	-1.20004	1	Inf	1	dd_Smed_v4_9859_1_2	#N/A	#N/A	#N/A	#N/A	#N/A	#N/A
dd_Smed_v6_64395_0_1	-1.82564	1	1.07869	1	-0.318055	1	-0.82538	1	-0.634027	1	1.15819	1	dd_Smed_v4_64395_0_1	1e-20	zinc finger, MYM-type 6 (ZMYM6)	NA	NA	NA	NA
dd_Smed_v6_65276_0_1	-1.82564	1	2.48416	0.950607	0.88583	1	0.297027	1	Inf	1	#NAME?	1	dd_Smed_v4_65276_0_1	NA	NA	NA	NA	NA	NA
dd_Smed_v6_66459_0_1	-1.82564	1	0.758865	1	1.05719	1	-0.855132	1	1.37151	1	0.5188	1	dd_Smed_v4_9865_1_6	#N/A	#N/A	#N/A	#N/A	#N/A	#N/A
dd_Smed_v6_66936_0_1	-1.82564	1	-0.351799	1	-1.48779	1	-1.71376	1	0.967294	1	0.337871	1	dd_Smed_v4_66936_0_1	NA	NA	NA	NA	NA	NA
dd_Smed_v6_68407_0_1	-1.82564	1	0.477889	1	-0.16197	1	0.533586	1	-0.137613	1	#NAME?	1	dd_Smed_v4_68407_0_1	NA	NA	NA	NA	NA	NA
dd_Smed_v6_73065_0_1	-1.82564	1	-1.27705	1	0.960392	1	1.2479	1	-0.684702	1	-1.34984	1	dd_Smed_v4_73065_0_1	NA	NA	NA	NA	NA	NA
dd_Smed_v6_19588_0_1	-1.82054	0.565006	0.709511	1	0.614949	1	0.45575	1	-0.602623	1	0.0179646	1	dd_Smed_v4_19588_0_1	NA	NA	NA	NA	Lectin_C,	NA
dd_Smed_v6_15048_0_1	-1.81882	0.0107754	0.279887	1	-0.22488	1	0.204187	1	-0.128476	1	0.350749	1	dd_Smed_v4_15048_0_1	NA	NA	NA	NA	NA	NA
dd_Smed_v6_27850_0_1	-1.81758	0.224654	0.409604	1	-0.381785	1	0.0428319	1	-0.584344	0.975414	-0.750099	0.911353	dd_Smed_v4_27850_0_1	NA	NA	NA	NA	NA	NA
dd_Smed_v6_60339_0_1	-1.81736	0.874077	-0.705773	1	0.660656	1	0.964464	1	-2.22671	0.864083	-0.570753	1	dd_Smed_v4_60339_0_1	NA	NA	NA	NA	NA	NA
dd_Smed_v6_64370_0_1	-1.81661	0.449789	-0.0957318	1	0.476654	1	-0.357106	1	0.663977	1	-0.0880683	1	dd_Smed_v4_64370_0_1	NA	NA	NA	NA	NA	NA
dd_Smed_v6_16560_0_1	-1.81286	0.316073	-0.170254	1	-0.583419	1	0.948572	1	0.52802	0.981093	-0.049408	1		#N/A	#N/A	#N/A	#N/A	#N/A	#N/A
dd_Smed_v6_47572_0_1	-1.81088	0.774974	0.378866	1	-1.47033	1	-0.240094	1	0.159727	1	-0.788979	1	dd_Smed_v4_47572_0_1	NA	NA	NA	NA	NA	NA
dd_Smed_v6_48127_0_1	-1.81029	0.888535	-0.66938	1	-1.16256	1	0.354393	1	1.80534	0.714039	-1.03004	1	dd_Smed_v4_6926_0_1	NA	NA	NA	NA	NA	NA
dd_Smed_v6_82769_0_1	-1.81029	0.90493	3.14012	0.70778	0.692335	1	0.272896	1	-1.23506	1	1.6047	1	dd_Smed_v4_82769_0_1	2e-10	neurotensin receptor 1 (high affinity) (NTSR1)	NA	NA	7tm_1,	NA
dd_Smed_v6_34245_0_1	-1.8097	0.827669	-0.53352	1	-0.196329	1	-0.591806	1	1.15742	0.991676	0.84724	1	dd_Smed_v4_12806_0_9	#N/A	#N/A	#N/A	#N/A	#N/A	#N/A
dd_Smed_v6_54393_0_1	-1.8097	0.930441	0.09437	1	#NAME?	1	0.939513	1	-0.222875	1	-0.135328	1		#N/A	#N/A	#N/A	#N/A	#N/A	#N/A
dd_Smed_v6_23376_0_1	-1.80938	0.198957	1.57926	0.471306	-0.6285	1	-0.0909374	1	-0.398535	1	0.719483	1	dd_Smed_v4_70554_0_1	NA	NA	NA	NA	NA	NA
dd_Smed_v6_28263_0_1	-1.80647	0.445375	-0.567231	1	0.526805	1	-0.494858	1	0.856698	1	1.73945	0.368132	dd_Smed_v4_28263_0_1	NA	NA	NA	NA	NA	NA
dd_Smed_v6_48630_0_1	-1.80621	0.439329	0.44083	1	1.42145	0.884937	0.38525	1	0.625336	1	0.453117	1	dd_Smed_v4_48630_0_1	NA	NA	NA	NA	NA	NA
dd_Smed_v6_36111_0_1	-1.80117	0.721905	0.282191	1	0.522557	1	0.815709	1	0.40982	1	-1.22027	1	dd_Smed_v4_36111_0_1	NA	NA	NA	NA	NA	NA
dd_Smed_v6_88582_0_1	-1.79933	0.798929	-0.305602	1	0.181991	1	0.412828	1	-0.920693	0.972626	0.493828	1	dd_Smed_v4_88582_0_1	NA	NA	NA	NA	NA	NA
dd_Smed_v6_45523_0_1	-1.79855	0.671177	-0.964721	1	0.130619	1	-0.340546	1	0.8055	1	0.130348	1	dd_Smed_v4_45523_0_1	2e-11	GTF2I repeat domain containing 2 pseudogene 1 (GTF2IRD2P1)	NA	NA	Dimer_Tnp_hAT,	NA
dd_Smed_v6_35689_0_1	-1.79586	0.0814699	0.345124	1	0.201095	1	-0.296634	1	-0.393444	1	0.248983	1	dd_Smed_v4_35689_0_1	NA	NA	NA	NA	NA	NA
dd_Smed_v6_33717_0_1	-1.7956	0.901112	-1.95597	1	0.556713	1	0.68663	1	1.96244	0.998563	-0.6882	1	dd_Smed_v4_33717_0_1	NA	NA	NA	NA	NA	NA
dd_Smed_v6_19088_0_1	-1.79447	0.324213	0.232184	1	0.308278	1	-0.190456	1	0.950167	0.995126	0.104132	1	dd_Smed_v4_19088_0_1	NA	NA	NA	NA	NA	NA
dd_Smed_v6_52268_0_1	-1.79212	0.867148	0.775999	1	0.513225	1	0.419222	1	2.50093	0.758958	-1.30021	1	dd_Smed_v4_52268_0_1	NA	NA	NA	NA	NA	NA
dd_Smed_v6_86964_0_1	-1.79212	0.922551	-1.22859	1	0.302384	1	-0.273818	1	1.76599	1	Inf	0.87419	dd_Smed_v4_22011_0_1	NA	NA	NA	NA	NA	Gut
dd_Smed_v6_72754_0_1	-1.78849	0.877617	-1.78647	0.99538	0.630448	1	0.567171	1	0.630742	1	-2.09747	1	dd_Smed_v4_19411_0_2	#N/A	#N/A	#N/A	#N/A	#N/A	#N/A
dd_Smed_v6_63029_0_1	-1.78849	0.935098	-1.83101	0.986041	0.41394	1	0.855414	1	#NAME?	0.967727	-2.29805	1		#N/A	#N/A	#N/A	#N/A	#N/A	#N/A
dd_Smed_v6_52743_0_1	-1.78758	0.737243	-0.603324	1	-0.682077	1	-0.481471	1	-2.15246	0.714039	0.888817	0.971702	dd_Smed_v4_52743_0_1	NA	NA	NA	NA	NA	Neoblast
dd_Smed_v6_50847_0_1	-1.78502	0.857516	0.182541	1	-0.441421	1	0.359082	1	-0.371498	1	-1.31137	1	dd_Smed_v4_5501_0_9	#N/A	#N/A	#N/A	#N/A	#N/A	#N/A
dd_Smed_v6_41746_0_1	-1.78502	0.91363	-1.33217	1	#NAME?	1	0.491515	1	-1.81238	0.743684	-1.44036	1	dd_Smed_v4_41746_0_1	NA	NA	NA	NA	NA	NA
dd_Smed_v6_59818_0_1	-1.7844	1	-0.0435262	1	0.0140944	1	-0.699728	1	-3.41807	0.344834	#NAME?	0.817085	dd_Smed_v4_59818_0_1	7e-54	calnexin (CANX)	2e-28	Calreticulin-1	Calreticulin,	NA
dd_Smed_v6_46630_0_1	-1.78303	0.484592	-1.53345	0.583146	0.909566	0.75732	-0.708351	1	0.584114	0.973036	-0.536362	1	dd_Smed_v4_46630_0_1	NA	NA	NA	NA	NA	NA
dd_Smed_v6_433_0_1	-1.78093	0.000389114	-1.14534	0.119339	-0.883504	0.279714	-1.04163	0.114241	-1.16754	0.0683444	-0.860059	0.396586	dd_Smed_v4_433_0_1	9e-31	peptidase inhibitor 16 (PI16)	3e-63	GLI pathogenesis related-1	CAP,	NA
dd_Smed_v6_39871_0_1	-1.77947	0.635432	0.537382	1	0.339348	1	0.293289	1	1.16903	0.873808	0.662356	1	dd_Smed_v4_39871_0_1	NA	NA	NA	NA	NA	NA
dd_Smed_v6_62468_0_1	-1.77823	0.997272	-0.776739	1	1.22786	1	-0.0352225	1	-1.18855	1	-0.5952	1	dd_Smed_v4_13322_0_1	NA	NA	NA	NA	NA	NA
dd_Smed_v6_54050_0_1	-1.77761	0.853053	-1.2489	0.978391	0.585426	1	-0.0894063	1	Inf	0.33522	1.48282	0.856571	dd_Smed_v4_54050_0_1	NA	NA	NA	NA	NA	myoD+ / Dorsal muscle
dd_Smed_v6_56827_0_1	-1.77761	0.895522	0.491917	1	-0.618503	1	0.509595	1	0.264048	1	1.37085	1	dd_Smed_v4_35416_0_1	NA	NA	NA	NA	NA	NA
dd_Smed_v6_32039_0_1	-1.77692	0.230189	0.156595	1	-0.0332996	1	0.239243	1	0.800578	0.835119	-0.233463	1	dd_Smed_v4_32039_0_1	NA	NA	NA	NA	NA	NA
dd_Smed_v6_20810_0_1	-1.77316	0.111173	-0.0592389	1	-0.570866	1	-0.406849	1	-0.0914304	1	0.46656	0.934287	dd_Smed_v4_45091_0_1	NA	NA	NA	NA	NA	NA
dd_Smed_v6_25110_0_1	-1.77315	0.20764	-0.0691031	1	-0.956305	0.780134	-0.769571	1	0.349005	1	-0.878637	0.770873	dd_Smed_v4_25110_0_1	2e-29	early growth response 1 (EGR1)	7e-30	Early growth response-2	NA	NA
dd_Smed_v6_40433_0_1	-1.77288	0.902258	-1.1342	0.917863	0.0206092	1	-0.176999	1	0.37824	1	0.629467	1	dd_Smed_v4_40433_0_1	NA	NA	NA	NA	NA	NA
dd_Smed_v6_28418_0_1	-1.7705	0.858414	0.335318	1	-2.15306	0.704203	0.183249	1	0.0870362	1	0.373137	1	dd_Smed_v4_28418_0_1	NA	NA	NA	NA	NA	NA
dd_Smed_v6_48728_0_1	-1.76907	0.547779	-0.45911	1	0.418599	1	2.02223	0.698463	0.592938	0.992058	0.694456	1	dd_Smed_v4_6797_0_6	#N/A	#N/A	#N/A	#N/A	#N/A	#N/A
dd_Smed_v6_27244_0_1	-1.7686	0.25376	-0.162712	1	-0.274666	1	-0.277844	1	0.984695	0.719151	-0.15506	1	dd_Smed_v4_27244_0_1	NA	NA	NA	NA	NA	NA
dd_Smed_v6_52753_0_1	-1.76461	0.240323	-0.660511	1	-0.102127	1	0.632463	1	0.609067	0.939733	0.964908	1	dd_Smed_v4_52753_0_1	NA	NA	NA	NA	NA	NA
dd_Smed_v6_33589_0_1	-1.76331	0.585478	-0.898657	1	0.184874	1	0.0300008	1	0.117882	1	0.219551	1	dd_Smed_v4_33589_0_1	2e-10	GTF2I repeat domain containing 2 (GTF2IRD2)	NA	NA	NA	NA
dd_Smed_v6_64944_0_1	-1.76156	0.474842	-0.256794	1	0.202828	1	0.2984	1	-1.50874	0.568144	-0.232267	1	dd_Smed_v4_64944_0_1	8e-11	SCY1-like 2 (S. cerevisiae) (SCYL2)	NA	NA	NA	NA
dd_Smed_v6_11556_0_1	-1.75856	0.530952	-0.909331	0.953055	-0.0897021	1	-0.389096	1	-0.278565	1	-0.113741	1	dd_Smed_v4_11556_0_1	NA	NA	NA	NA	Ank_2, Ank_5, Ank, Ank_4, Ank_3,	NA
dd_Smed_v6_36835_0_1	-1.75851	0.641824	0.419405	1	0.269271	1	-1.40192	0.571674	1.87667	0.650455	-1.93619	1	dd_Smed_v4_36835_0_1	NA	NA	NA	NA	NA	NA
dd_Smed_v6_43852_0_1	-1.75767	0.721905	-0.977178	1	-0.126562	1	-0.874946	1	-0.663956	1	-1.15015	1	dd_Smed_v4_33284_0_1	NA	NA	NA	NA	NA	NA
dd_Smed_v6_44129_0_1	-1.7556	0.987091	1.48961	1	-0.119908	1	0.0553225	1	0.998699	1	-1.37403	1	dd_Smed_v4_44129_0_1	NA	NA	NA	NA	NA	NA
dd_Smed_v6_55668_0_1	-1.75446	0.520551	-0.560732	1	0.505594	1	-0.384696	1	0.188126	1	-0.578968	0.954738	dd_Smed_v4_55668_0_1	NA	NA	NA	NA	NA	Gut (2)
dd_Smed_v6_46840_0_1	-1.75153	0.513657	-1.09199	0.985442	0.721622	1	0.568789	1	0.157789	1	-0.341624	1	dd_Smed_v4_46840_0_1	3e-13	SCAN domain containing 3 (SCAND3)	NA	NA	NA	NA
dd_Smed_v6_37699_0_1	-1.75153	0.616031	1.07405	1	1.41266	1	0.36791	1	0.273488	1	-1.78901	1	dd_Smed_v4_16958_0_4	#N/A	#N/A	#N/A	#N/A	#N/A	#N/A
dd_Smed_v6_53800_0_1	-1.75139	0.637647	0.960224	1	0.274777	1	0.265866	1	0.443503	1	-1.06472	1	dd_Smed_v4_53800_0_1	NA	NA	NA	NA	NA	NA
dd_Smed_v6_50677_0_1	-1.74863	0.934232	0.311891	1	0.368178	1	0.0603124	1	-1.00855	0.975414	0.890055	1	dd_Smed_v4_8473_0_1	NA	NA	NA	NA	NA	NA
dd_Smed_v6_62354_0_1	-1.74856	0.993624	-1.22756	1	0.311706	1	0.716022	1	1.64233	0.749863	-0.444265	1	dd_Smed_v4_62354_0_1	NA	NA	NA	NA	NA	NA
dd_Smed_v6_25604_0_1	-1.74856	0.99468	-0.582901	1	0.0719964	1	0.328988	1	-1.53961	0.719896	1.56626	1	dd_Smed_v4_25604_0_1	NA	NA	NA	NA	NA	NA
dd_Smed_v6_28877_0_1	-1.74856	1	0.027225	1	-0.074389	1	1.99636	1	0.0683167	1	2.73149	0.679957	dd_Smed_v4_28877_0_1	NA	NA	NA	NA	NA	NA
dd_Smed_v6_57991_0_1	-1.74856	1	#NAME?	1	0.284981	1	0.0483126	1	-0.0955195	1	-0.836153	1	dd_Smed_v4_57991_0_1	NA	NA	NA	NA	NA	NA
dd_Smed_v6_65488_0_1	-1.74856	1	#NAME?	1	0.0546408	1	0.674994	1	#NAME?	1	1.28233	1	dd_Smed_v4_65488_0_1	NA	NA	NA	NA	NA	NA
dd_Smed_v6_73347_0_1	-1.74856	1	-1.66938	1	-0.764803	1	0.503885	1	#NAME?	1	#NAME?	1	dd_Smed_v4_73347_0_1	NA	NA	NA	NA	NA	NA
dd_Smed_v6_75666_0_1	-1.74856	1	-1.50478	1	0.142211	1	-0.111876	1	-0.311428	1	#NAME?	1	dd_Smed_v4_75666_0_1	NA	NA	NA	NA	NA	NA
dd_Smed_v6_46557_0_1	-1.74656	0.70165	0.726416	1	1.03511	1	-1.27222	1	0.862674	1	1.02172	0.991943	dd_Smed_v4_46557_0_1	NA	NA	NA	NA	NA	NA
dd_Smed_v6_20316_0_1	-1.74266	0.539985	-0.377583	1	0.262356	1	0.381928	1	-1.63401	0.662643	-0.451264	1	dd_Smed_v4_20316_0_1	NA	NA	NA	NA	NA	NA
dd_Smed_v6_15850_0_1	-1.74193	0.000468929	-0.491608	0.851808	0.141706	1	0.310003	0.808285	0.267341	1	0.344418	1	dd_Smed_v4_15850_0_1	NA	NA	NA	NA	NA	NA
dd_Smed_v6_38004_0_1	-1.74165	1	1.33517	1	0.931117	1	-0.491192	1	0.50474	1	-1.18045	1	dd_Smed_v4_65094_0_1	NA	NA	NA	NA	NA	NA
dd_Smed_v6_85308_0_1	-1.74165	1	0.594359	1	1.80514	1	#NAME?	0.991644	-0.329336	1	-1.68604	1	dd_Smed_v4_85308_0_1	NA	NA	NA	NA	NA	NA
dd_Smed_v6_99141_0_1	-1.74165	1	2.17998	1	1.44271	1	1.59677	1	0.123542	1	-1.91348	1	dd_Smed_v4_99141_0_1	6e-24	tubulin, alpha 4b (pseudogene) (TUBA4B)	NA	NA	Tubulin,	NA
dd_Smed_v6_54472_0_1	-1.73846	0.436469	-1.6508	0.657326	0.630111	0.897821	0.495807	1	1.69435	0.31591	1.52312	0.806866	dd_Smed_v4_54472_0_1	NA	NA	NA	NA	NA	NA
dd_Smed_v6_34439_0_1	-1.73764	0.789535	-0.641898	1	-0.224053	1	0.154082	1	-0.531268	1	0.536224	1	dd_Smed_v4_34439_0_1	4e-07	cystatin A (stefin A) (CSTA)	NA	NA	NA	NA
dd_Smed_v6_89335_0_1	-1.73672	1	0.679333	1	0.292482	1	-0.64698	1	2.32669	0.868016	1.47668	1		#N/A	#N/A	#N/A	#N/A	#N/A	#N/A
dd_Smed_v6_50188_0_1	-1.7335	0.989821	#NAME?	0.237443	-0.861184	1	0.0731192	1	-1.84049	0.999541	0.897857	1	dd_Smed_v4_50188_0_1	1e-17	TNF receptor-associated factor 1 (TRAF1)	2e-24	TNF receptor-associated factor	NA	NA
dd_Smed_v6_44989_0_1	-1.7335	1	0.106667	1	1.27952	1	-1.05426	1	-0.0898279	1	-0.592418	1	dd_Smed_v4_44989_0_1	NA	NA	NA	NA	NA	NA
dd_Smed_v6_47202_0_1	-1.7335	1	-0.220645	1	-2.72342	1	0.061765	1	-1.01978	1	-0.444265	1	dd_Smed_v4_47202_0_1	NA	NA	NA	NA	NA	NA
dd_Smed_v6_67147_0_1	-1.7335	1	-2.03675	0.720024	-1.36903	1	-2.03641	1	Inf	0.589797	-0.271915	1	dd_Smed_v4_67147_0_1	NA	NA	NA	NA	NA	NA
dd_Smed_v6_93627_0_1	-1.7335	1	#NAME?	1	-0.299784	1	Inf	1	-2.24325	0.915094	-0.109945	1	dd_Smed_v4_93627_0_1	NA	NA	NA	NA	NA	NA
dd_Smed_v6_83638_0_1	-1.7335	1	1.75886	1	NA	NA	Inf	1	-0.233264	1	#NAME?	1	dd_Smed_v4_83638_0_1	NA	NA	NA	NA	NA	NA
dd_Smed_v6_33572_0_1	-1.72918	0.432408	-0.741431	1	-1.38825	0.942466	-1.24832	0.781231	1.97506	0.497831	-2.02793	1	dd_Smed_v4_10186_0_2	#N/A	#N/A	#N/A	#N/A	#N/A	#N/A
dd_Smed_v6_10846_0_1	-1.72875	1.59457e-13	-0.610689	0.0630597	-0.280354	0.895823	-0.374206	0.369838	-0.0468105	1	-0.108051	1	dd_Smed_v4_10846_0_1	0	dynein, axonemal, heavy chain 3 (DNAH3)	NA	NA	DHC_N2, AAA_6, AAA_7, AAA_8, AAA_5, AAA_22, AAA_17, AAA, RNA_helicase,	NA
dd_Smed_v6_48499_0_1	-1.72858	0.752843	-0.90572	1	0.329498	1	0.361568	1	-2.19982	0.566368	0.47894	1	dd_Smed_v4_48499_0_1	NA	NA	NA	NA	NA	NA
dd_Smed_v6_27827_0_1	-1.72856	0.423356	-0.151996	1	-0.105927	1	-0.249313	1	-0.63745	1	0.752831	0.969676	dd_Smed_v4_27827_0_1	NA	NA	NA	NA	NA	NA
dd_Smed_v6_70953_0_1	-1.72839	0.865927	0.0840408	1	-0.75195	1	-0.365668	1	0.921562	1	0.30004	1	dd_Smed_v4_70953_0_1	8e-08	SET domain and mariner transposase fusion gene (SETMAR)5	NA	NA	NA	NA
dd_Smed_v6_26982_0_1	-1.72737	0.372186	0.0705135	1	0.03457	1	-0.35106	1	-1.61193	0.246472	0.485233	1	dd_Smed_v4_26982_0_1	NA	NA	NA	NA	NA	NA
dd_Smed_v6_33034_0_1	-1.7269	1	0.16215	1	-2.17392	0.896617	-1.92269	1	#NAME?	0.259132	-1.44816	1	dd_Smed_v4_33034_0_1	NA	NA	NA	NA	NA	NA
dd_Smed_v6_38068_0_2	-1.7269	1	0.144782	1	0.75227	1	#NAME?	0.571674	Inf	0.895447	-2.03758	1	dd_Smed_v4_38068_0_2	NA	NA	NA	NA	NA	NA
dd_Smed_v6_60217_0_1	-1.7269	1	0.063351	1	0.323518	1	-0.348033	1	-0.406184	1	-1.31137	1	dd_Smed_v4_60217_0_1	NA	NA	NA	NA	NA	NA
dd_Smed_v6_69658_0_1	-1.7269	1	0.370546	1	0.770775	1	0.0816577	1	0.175247	1	-2.03312	1	dd_Smed_v4_28386_0_1	NA	NA	NA	NA	NA	Gut muscle
dd_Smed_v6_82076_0_1	-1.7269	1	#NAME?	1	0.134629	1	-0.224028	1	#NAME?	0.979422	NA	NA	dd_Smed_v4_79437_0_1	NA	NA	NA	NA	NA	NA
dd_Smed_v6_41143_0_1	-1.72408	0.519457	0.323325	1	0.221895	1	-0.217721	1	0.263727	1	-0.272447	1	dd_Smed_v4_41143_0_1	NA	NA	NA	NA	NA	NA
dd_Smed_v6_32082_0_1	-1.72279	0.224654	0.100942	1	0.157085	1	0.425609	1	-0.331954	1	0.359536	1	dd_Smed_v4_32082_0_1	NA	NA	NA	NA	NA	Neoblast
dd_Smed_v6_33025_0_1	-1.72265	0.87278	-0.40737	1	0.0699682	1	-0.245343	1	1.77199	0.755037	0.171649	1	dd_Smed_v4_33025_0_1	NA	NA	NA	NA	zf-CCHC,	NA
dd_Smed_v6_49502_0_1	-1.72121	0.851298	0.96971	1	0.326801	1	0.257943	1	-1.12285	0.884526	0.195577	1	dd_Smed_v4_49502_0_1	NA	NA	NA	NA	NA	NA
dd_Smed_v6_14636_0_1	-1.71947	0.50609	0.757929	1	-0.00955342	1	0.089792	1	0.914883	0.93427	-0.0547304	1	dd_Smed_v4_14636_0_1	NA	NA	NA	NA	Transmemb_17,	NA
dd_Smed_v6_78186_0_1	-1.71832	1	0.480694	1	0.522091	1	-1.7087	1	0.252893	1	-0.933416	1	dd_Smed_v4_6962_0_1	1e-27	ADAMTS-like 3 (ADAMTSL3)	NA	NA	TSP_1,	NA
dd_Smed_v6_89465_0_1	-1.71832	1	Inf	0.712499	1.28711	1	2.1363	0.842311	0.270924	1	0.925861	1	dd_Smed_v4_89465_0_1	NA	NA	NA	NA	NA	NA
dd_Smed_v6_85256_0_1	-1.71828	1	0.944183	1	0.97136	1	0.688576	1	0.257555	1	-2.02793	1	dd_Smed_v4_21492_0_2	#N/A	#N/A	#N/A	#N/A	#N/A	#N/A
dd_Smed_v6_86418_0_1	-1.71828	1	1.07607	1	NA	NA	NA	NA	0.915969	1	-0.829292	1	dd_Smed_v4_86418_0_1	1e-22	guanine nucleotide binding protein (G protein), alpha activating activity polypeptide O (GNAO1)	NA	NA	NA	NA
dd_Smed_v6_63587_0_1	-1.71779	0.775999	0.12072	1	0.950525	1	-0.36619	1	0.86345	1	1.74517	0.894052	dd_Smed_v4_63587_0_1	2e-16	NA	NA	NA	Dna2, Cas_Cas4, PDDEXK_1,	NA
dd_Smed_v6_56223_0_1	-1.7162	0.823061	0.529554	1	1.15864	1	0.196184	1	-1.98143	0.658946	2.42595	0.856123		#N/A	#N/A	#N/A	#N/A	#N/A	#N/A
dd_Smed_v6_18046_0_1	-1.71571	0.00017252	-0.351623	0.997694	0.218579	1	-0.200564	1	0.273479	1	0.328965	0.967152	dd_Smed_v4_18046_0_1	3e-16	SCAN domain containing 3 (SCAND3)	NA	NA	NA	NA
dd_Smed_v6_67124_0_1	-1.71547	0.747208	-0.915078	1	-0.220721	1	0.562509	1	1.16195	0.84864	0.823784	1	dd_Smed_v4_67124_0_1	NA	NA	NA	NA	NA	Muscle, unclear what type, expresses genes previously observed in low quality libs
dd_Smed_v6_61248_0_1	-1.71547	0.776474	-0.951476	1	0.21037	1	0.109658	1	1.65105	0.69823	0.590127	1	dd_Smed_v4_61248_0_1	NA	NA	NA	NA	NA	NA
dd_Smed_v6_48187_0_1	-1.7151	0.755086	0.150873	1	-0.269815	1	1.80713	0.353318	-0.597125	1	0.0869155	1	dd_Smed_v4_48187_0_1	NA	NA	NA	NA	NA	NA
dd_Smed_v6_57600_0_1	-1.7151	0.796935	-0.962104	1	0.627576	1	2.49581	0.937766	0.160376	1	Inf	0.169233	dd_Smed_v4_57600_0_1	NA	NA	NA	NA	NA	NA
dd_Smed_v6_73108_0_1	-1.71277	1	-0.603224	1	-1.02055	1	-1.81226	1	0.215241	1	#NAME?	1	dd_Smed_v4_73108_0_1	NA	NA	NA	NA	NA	NA
dd_Smed_v6_77409_0_1	-1.71277	1	0.572915	1	0.414819	1	0.845655	1	-0.486518	1	#NAME?	1	dd_Smed_v4_77409_0_1	NA	NA	NA	NA	NA	NA
dd_Smed_v6_8394_0_1	-1.71277	1	#NAME?	1	Inf	1	NA	NA	#NAME?	0.65454	Inf	1	dd_Smed_v4_8476_0_1	NA	NA	NA	NA	NA	NA
dd_Smed_v6_37485_0_1	-1.71199	1	0.382539	1	-0.146742	1	0.504711	1	0.994889	1	Inf	1	dd_Smed_v4_37485_0_1	NA	NA	NA	NA	NA	NA
dd_Smed_v6_51390_0_1	-1.71199	1	-0.333912	1	1.40948	1	0.962749	1	0.816186	1	-0.510879	1	dd_Smed_v4_51390_0_1	NA	NA	NA	NA	NA	NA
dd_Smed_v6_56222_0_1	-1.71199	1	0.55679	1	-0.560564	1	-1.59419	1	-0.963235	1	#NAME?	0.840158	dd_Smed_v4_56222_0_1	1e-65	potassium voltage-gated channel, shaker-related subfamily, member 2 (KCNA2)	NA	NA	Ion_trans, Ion_trans_2, PKD_channel,	NA
dd_Smed_v6_80123_0_1	-1.71199	1	-0.603224	1	0.999804	1	1.38789	1	-0.0726339	1	-0.135328	1	dd_Smed_v4_80123_0_1	5e-09	MYCBP-associated, testis expressed 1 (MAATS1)	NA	NA	NA	NA
dd_Smed_v6_69048_0_1	-1.71074	1	1.78688	1	1.83402	1	0.723547	1	0.181781	1	1.20289	1	dd_Smed_v4_69048_0_1	NA	NA	NA	NA	NA	NA
dd_Smed_v6_74628_0_2	-1.71074	1	-0.975254	1	0.561183	1	-0.227633	1	1.14651	1	-0.494061	1	dd_Smed_v4_74628_0_2	NA	NA	NA	NA	NA	NA
dd_Smed_v6_43888_0_1	-1.7105	0.0960408	-1.24186	0.45372	0.227079	1	0.361482	1	0.363696	1	0.924598	0.548965	dd_Smed_v4_43888_0_1	NA	NA	NA	NA	NA	NA
dd_Smed_v6_23775_0_1	-1.70795	0.72905	0.0676473	1	-0.234153	1	0.514056	1	1.66742	0.640703	-1.44816	1	dd_Smed_v4_23775_0_1	NA	NA	NA	NA	NA	Neoblast
dd_Smed_v6_43916_0_1	-1.70795	0.869203	0.161677	1	0.668346	1	-1.50054	1	NA	NA	-0.694908	1	dd_Smed_v4_43916_0_1	NA	NA	NA	NA	NA	NA
dd_Smed_v6_28720_0_2	-1.70583	0.428864	1.27729	0.871352	0.133938	1	0.645262	1	-0.00690517	1	-0.809268	0.796737	dd_Smed_v4_28720_0_2	#N/A	#N/A	#N/A	#N/A	#N/A	#N/A
dd_Smed_v6_56332_0_1	-1.70448	0.774974	0.514636	1	0.00408624	1	0.620964	1	-0.183884	1	1.76927	1	dd_Smed_v4_56332_0_1	NA	NA	NA	NA	NA	NA
dd_Smed_v6_62595_0_1	-1.70362	1	-0.778083	1	0.0915831	1	0.395702	1	0.189847	1	0.268424	1	dd_Smed_v4_22230_0_4	#N/A	#N/A	#N/A	#N/A	#N/A	#N/A
dd_Smed_v6_75218_0_1	-1.70313	1	0.948941	1	1.89089	1	-0.869283	1	-1.55721	0.956443	0.523118	1	dd_Smed_v4_75218_0_1	1e-26	solute carrier family 8 (sodium/calcium exchanger), member 3 (SLC8A3)d	NA	NA	NA	Gut muscle
dd_Smed_v6_21191_0_1	-1.70263	0.36893	-0.917852	1	-0.041445	1	0.41904	1	0.710932	0.92644	0.176922	1	dd_Smed_v4_21191_0_1	NA	NA	NA	NA	NA	NA
dd_Smed_v6_74445_0_1	-1.70263	0.645681	-0.246349	1	0.0412429	1	1.17774	1	2.83799	0.405217	0.523118	1	dd_Smed_v4_74445_0_1	8e-09	SCAN domain containing 3 (SCAND3)	NA	NA	NA	NA
dd_Smed_v6_44620_0_1	-1.70178	0.426843	-0.0307401	1	0.643852	1	0.355471	1	0.823941	0.820955	0.359536	1	dd_Smed_v4_44620_0_1	3e-12	GTF2I repeat domain containing 2B (GTF2IRD2B)	NA	NA	DUF4371,	NA
dd_Smed_v6_55682_0_3	-1.7004	0.757317	-0.55821	1	1.41858	1	1.15734	1	0.686966	1	-1.191	1	dd_Smed_v4_55682_0_3	1e-09	protein phosphatase 4, catalytic subunit (PPP4C)	NA	NA	NA	NA
dd_Smed_v6_28_0_1	-1.69991	0.419465	-1.3138	0.806503	-0.409066	1	-0.0683335	1	-0.227247	1	-1.47826	0.670102	dd_Smed_v4_28_0_1	3e-12	tissue factor pathway inhibitor (lipoprotein-associated coagulation inhibitor) (TFPI)	2e-23	Serine protease inhibitor-1	Kunitz_BPTI,	NA
dd_Smed_v6_38843_0_1	-1.6981	0.883287	2.12104	0.479785	0.135655	1	0.431527	1	0.441569	1	0.63659	1	dd_Smed_v4_38843_0_1	NA	NA	NA	NA	NA	NA
dd_Smed_v6_61887_0_1	-1.69802	0.989311	0.779355	1	0.413002	1	-0.118753	1	-0.28975	1	0.0440167	1	dd_Smed_v4_61887_0_1	NA	NA	NA	NA	DUF4371,	Muscle, unclear what type, expresses genes previously observed in low quality libs
dd_Smed_v6_56505_0_1	-1.69802	0.989679	#NAME?	1	0.247311	1	-0.0591568	1	0.613748	1	#NAME?	1	dd_Smed_v4_56505_0_1	NA	NA	NA	NA	NA	NA
dd_Smed_v6_55153_0_1	-1.69802	1	-1.6419	1	0.135521	1	Inf	1	-0.407204	1	-0.135328	1	dd_Smed_v4_55153_0_1	2e-19	actin, gamma 1 (ACTG1)	NA	NA	NA	NA
dd_Smed_v6_92523_0_1	-1.69802	1	-0.863461	1	Inf	1	1.97909	1	-0.0757356	1	-0.930634	1	dd_Smed_v4_42388_0_2	NA	NA	NA	NA	NA	NA
dd_Smed_v6_96454_0_1	-1.69802	1	0.161677	1	-0.603266	1	Inf	0.999043	NA	NA	NA	NA	dd_Smed_v4_96454_0_1	NA	NA	NA	NA	NA	NA
dd_Smed_v6_12604_0_1	-1.698	0.00284637	0.343668	1	0.0733787	1	0.127882	1	0.667999	0.547204	-1.00538	0.289444	dd_Smed_v4_12604_0_1	NA	NA	NA	NA	NA	NA
dd_Smed_v6_30428_0_1	-1.69748	0.777309	1.74971	1	-0.687338	1	0.235597	1	0.923901	1	0.202887	1	dd_Smed_v4_30428_0_1	NA	NA	NA	NA	NA	NA
dd_Smed_v6_56915_0_1	-1.69693	0.804855	2.07688	1	-0.331085	1	-0.148348	1	-0.431985	1	0.130348	1	dd_Smed_v4_56915_0_1	5e-16	actin, gamma 2, smooth muscle, enteric (ACTG2)	NA	NA	NA	NA
dd_Smed_v6_53344_0_1	-1.69693	1	2.48057	1	-0.625009	1	0.12154	1	-0.62143	1	#NAME?	1	dd_Smed_v4_14995_0_1	NA	NA	NA	NA	DDE_Tnp_1_7,	NA
dd_Smed_v6_60281_0_1	-1.69693	1	-0.976901	1	#NAME?	1	0.625885	1	-2.29062	0.919932	-2.02793	1	dd_Smed_v4_60281_0_1	NA	NA	NA	NA	NA	NA
dd_Smed_v6_63874_0_1	-1.69693	1	-1.32822	1	0.0253401	1	-0.544681	1	0.0287859	1	#NAME?	1	dd_Smed_v4_63874_0_1	NA	NA	NA	NA	NA	NA
dd_Smed_v6_96660_0_1	-1.69693	1	0.0230992	1	-0.0281853	1	1.49904	1	Inf	1	2.31406	1	dd_Smed_v4_96660_0_1	NA	NA	NA	NA	NA	NA
dd_Smed_v6_17321_0_1	-1.69649	0.60813	-0.244128	1	-0.132699	1	-1.50232	0.680474	-0.883903	0.805523	-0.138607	1	dd_Smed_v4_17321_0_1	NA	NA	NA	NA	NA	NA
dd_Smed_v6_58245_0_1	-1.69605	1	-1.87967	0.67053	0.0285331	1	0.205609	1	1.28187	1	0.766272	1	dd_Smed_v4_58245_0_1	NA	NA	NA	NA	NA	NA
dd_Smed_v6_76523_0_1	-1.69605	1	-1.96724	1	0.421455	1	0.625885	1	-0.486518	1	1.84236	1	dd_Smed_v4_76523_0_1	3e-12	actin, beta (ACTB)	NA	NA	NA	NA
dd_Smed_v6_34009_0_1	-1.69475	0.273033	0.297686	1	0.124517	1	0.186079	1	0.160139	1	0.0338316	1	dd_Smed_v4_34009_0_1	1e-18	piggyBac transposable element derived 4 (PGBD4)	NA	NA	DDE_Tnp_1_7,	NA
dd_Smed_v6_56890_0_1	-1.69431	0.896339	2.25971	0.484266	1.68107	1	0.615695	1	1.1455	0.894567	0.487103	1	dd_Smed_v4_56890_0_1	1e-24	adrenoceptor alpha 1B (ADRA1B)	NA	NA	7tm_1, 7TM_GPCR_Srsx,	NA
dd_Smed_v6_43099_0_1	-1.69257	1	#NAME?	1	-0.0732289	1	-1.02553	1	0.850065	1	-1.29589	1	dd_Smed_v4_43099_0_1	NA	NA	NA	NA	NA	NA
dd_Smed_v6_28373_0_2	-1.69058	0.821304	-1.77848	1	-0.539718	1	-0.895176	1	-0.274613	1	Inf	1	dd_Smed_v4_28373_0_2	NA	NA	NA	NA	NA	NA
dd_Smed_v6_30590_0_1	-1.68843	1	1.28273	1	-0.430326	1	0.142495	1	-1.60662	0.610643	-0.829654	1	dd_Smed_v4_30590_0_1	NA	NA	NA	NA	NA	NA
dd_Smed_v6_90029_0_1	-1.68843	1	1.40901	1	0.519543	1	-0.119827	1	Inf	0.323902	1.44963	1	dd_Smed_v4_90029_0_1	NA	NA	NA	NA	NA	NA
dd_Smed_v6_34471_0_1	-1.6877	0.551287	0.148562	1	0.668074	1	0.0451802	1	-0.471197	0.98426	0.305947	1	dd_Smed_v4_19940_0_1	NA	NA	NA	NA	NA	NA
dd_Smed_v6_58918_0_1	-1.68735	0.858993	-0.544405	1	0.0748063	1	-0.490097	1	#NAME?	0.733101	-0.828351	1	dd_Smed_v4_58918_0_1	NA	NA	NA	NA	NA	NA
dd_Smed_v6_71710_0_1	-1.68564	1	-0.985535	1	3.41316	0.717643	-0.673289	1	-1.2975	1	0.476679	1		#N/A	#N/A	#N/A	#N/A	#N/A	#N/A
dd_Smed_v6_33112_0_1	-1.68357	0.470295	0.0222173	1	0.784034	0.939275	0.266125	1	1.00718	0.8793	0.789255	1	dd_Smed_v4_33112_0_1	NA	NA	NA	NA	rve,	NA
dd_Smed_v6_57218_0_1	-1.68311	0.997176	#NAME?	1	0.0457369	1	0.219268	1	#NAME?	1	NA	NA	dd_Smed_v4_57218_0_1	NA	NA	NA	NA	NA	NA
dd_Smed_v6_68680_0_1	-1.68311	1	-0.982732	1	Inf	0.268773	0.0329434	1	-0.0516865	1	-2.71109	1	dd_Smed_v4_68680_0_1	NA	NA	NA	NA	DDE_Tnp_1_7,	NA
dd_Smed_v6_45513_0_1	-1.68311	1	0.0318775	1	1.45717	1	-0.0237846	1	-0.296307	1	0.452259	1	dd_Smed_v4_45513_0_1	NA	NA	NA	NA	NA	NA
dd_Smed_v6_50444_0_1	-1.68311	1	-1.66938	1	#NAME?	1	1.00772	1	-0.818226	1	-1.93342	1	dd_Smed_v4_50444_0_1	NA	NA	NA	NA	NA	NA
dd_Smed_v6_60327_0_1	-1.68311	1	-0.398344	1	0.165188	1	0.412994	1	-0.855001	1	-0.304938	1	dd_Smed_v4_60327_0_1	NA	NA	NA	NA	NA	NA
dd_Smed_v6_78430_0_1	-1.68311	1	-2.03557	1	#NAME?	1	-0.114423	1	-0.818226	1	-1.9751	1		#N/A	#N/A	#N/A	#N/A	#N/A	#N/A
dd_Smed_v6_81310_0_1	-1.68311	1	-2.80562	0.820192	0.803297	1	-0.451755	1	-1.96163	1	0.0987168	1	dd_Smed_v4_81310_0_1	NA	NA	NA	NA	NA	NA
dd_Smed_v6_98106_0_1	-1.68311	1	Inf	1	#NAME?	1	0.444389	1	#NAME?	0.986392	Inf	0.935922	dd_Smed_v4_98106_0_1	1e-10	thyrotropin-releasing hormone receptor (TRHR)	NA	NA	7tm_1,	NA
dd_Smed_v6_98849_0_1	-1.68311	1	Inf	1	0.820298	1	-0.508232	1	Inf	1	-0.300207	1	dd_Smed_v4_98849_0_1	2e-09	ribonucleotide reductase M2 B (TP53 inducible) (RRM2B)	2e-20	Ribonucleoside diphosphate reductase subunit M2-2	NA	NA
dd_Smed_v6_24749_0_5	-1.68171	0.993624	0.725802	1	-0.265015	1	0.0314191	1	-0.896628	0.7906	1.02315	1	dd_Smed_v4_62361_0_1	NA	NA	NA	NA	NA	NA
dd_Smed_v6_35238_0_1	-1.68171	1	-1.31132	1	0.132172	1	1.8663	1	-0.328783	1	-0.458434	0.993882	dd_Smed_v4_35238_0_1	NA	NA	NA	NA	NA	NA
dd_Smed_v6_54446_0_1	-1.68171	1	0.12658	1	-1.33257	1	#NAME?	1	-0.274613	1	-0.106049	1	dd_Smed_v4_15973_0_2	#N/A	#N/A	#N/A	#N/A	#N/A	#N/A
dd_Smed_v6_71503_0_1	-1.68171	1	-1.8847	1	0.0490056	1	0.767758	1	1.78417	0.896259	-1.82929	1	dd_Smed_v4_86783_0_1	NA	NA	NA	NA	NA	NA
dd_Smed_v6_51212_0_1	-1.68077	0.426586	0.00427363	1	-0.564768	1	0.707953	1	0.704833	0.970355	-0.207621	1	dd_Smed_v4_51212_0_1	2e-10	tigger transposable element derived 6 (TIGD6)	NA	NA	DDE_1,	NA
dd_Smed_v6_31902_0_1	-1.67994	0.428864	-0.548575	1	-0.341187	1	-0.823942	0.895308	-0.547192	0.897847	0.619081	1	dd_Smed_v4_31902_0_1	NA	NA	NA	NA	NA	Neoblast
dd_Smed_v6_10791_0_1	-1.67968	8.48269e-17	-0.707357	0.00113921	-0.874129	1.4632e-05	-0.794762	3.04512e-06	-0.800228	2.85771e-05	-0.570485	0.0347162	dd_Smed_v4_10791_0_1	3e-105	FAD-dependent oxidoreductase domain containing 1 (FOXRED1)	NA	NA	DAO, Thi4,	NA
dd_Smed_v6_38399_0_1	-1.67806	1	0.357079	1	-0.774267	1	-0.396932	1	-2.64257	0.597591	1.33153	0.995806	dd_Smed_v4_21826_0_5	#N/A	#N/A	#N/A	#N/A	#N/A	#N/A
dd_Smed_v6_46920_0_1	-1.67806	1	#NAME?	1	0.329833	1	-0.363891	1	NA	NA	#NAME?	1	dd_Smed_v4_46920_0_1	NA	NA	NA	NA	NA	NA
dd_Smed_v6_53089_0_1	-1.67806	1	-0.0270621	1	1.17092	1	0.79523	1	-1.6576	1	0.328362	1	dd_Smed_v4_53089_0_1	NA	NA	NA	NA	NA	NA
dd_Smed_v6_30669_0_1	-1.67522	0.81743	-0.673966	1	-0.833986	1	-0.375715	1	0.670323	1	0.982275	0.891408	dd_Smed_v4_30669_0_1	NA	NA	NA	NA	NA	NA
dd_Smed_v6_58543_0_1	-1.67522	0.841376	0.330302	1	0.213177	1	0.0189365	1	-0.647465	1	-0.659517	1	dd_Smed_v4_58543_0_1	NA	NA	NA	NA	NA	NA
dd_Smed_v6_14711_0_1	-1.67357	0.0793311	-2.60439	0.00410503	-0.127462	1	-1.08245	0.215298	-0.37002	0.983727	1.25997	0.659925	dd_Smed_v4_14711_0_1	NA	NA	2e-84	Early GF3	NA	NA
dd_Smed_v6_56385_0_1	-1.67207	0.715602	-0.190203	1	-0.868732	1	-0.861711	1	0.411411	1	0.13552	1	dd_Smed_v4_62685_0_1	NA	NA	NA	NA	NA	NA
dd_Smed_v6_70211_0_1	-1.67207	0.793528	-1.57693	1	0.763722	1	0.735346	1	0.636355	1	-1.00391	1	dd_Smed_v4_70211_0_1	NA	NA	NA	NA	NA	NA
dd_Smed_v6_33902_0_1	-1.67127	1	#NAME?	1	Inf	1	-0.1244	1	#NAME?	0.982098	Inf	1	dd_Smed_v4_23653_0_2	#N/A	#N/A	#N/A	#N/A	#N/A	#N/A
dd_Smed_v6_53911_0_1	-1.67127	1	-0.92843	1	1.16374	1	0.480682	1	-1.5734	0.875769	Inf	0.689524	dd_Smed_v4_20184_0_1	NA	NA	NA	NA	NA	NA
dd_Smed_v6_60011_0_1	-1.66805	0.997176	-0.140689	1	0.0871867	1	-0.0191215	1	0.553514	1	1.30769	0.804367	dd_Smed_v4_60011_0_1	NA	NA	NA	NA	NA	NA
dd_Smed_v6_15016_0_1	-1.66805	1	0.416128	1	-0.115645	1	-0.289938	1	-1.17966	0.977081	-3.1693	0.931688	dd_Smed_v4_15016_0_1	1e-17	NA	NA	NA	HSBP1,	NA
dd_Smed_v6_53015_0_1	-1.66805	1	1.66103	1	-1.11564	1	-1.34362	1	#NAME?	1	1.1368	1	dd_Smed_v4_53015_0_1	NA	NA	NA	NA	NA	NA
dd_Smed_v6_64482_0_1	-1.66805	1	0.501467	1	0.614307	1	-0.721422	1	-0.582904	1	-2.65296	1	dd_Smed_v4_64482_0_1	NA	NA	NA	NA	NA	NA
dd_Smed_v6_87612_0_1	-1.66805	1	1.7782	0.978391	-0.685628	1	-1.23457	1	0.626391	1	0.57217	1	dd_Smed_v4_87612_0_1	NA	NA	NA	NA	NA	NA
dd_Smed_v6_28069_0_1	-1.66697	0.598569	-0.971957	1	-0.144139	1	-0.0618184	1	1.87237	0.685577	Inf	1	dd_Smed_v4_28069_0_1	NA	NA	NA	NA	NA	NA
dd_Smed_v6_12815_0_1	-1.66387	1.43364e-11	-0.39027	0.495937	0.231013	0.98156	0.225023	0.980336	1.29012	3.14745e-06	0.880679	0.013259	dd_Smed_v4_12815_0_1	1e-178	chromodomain helicase DNA binding protein 6 (CHD6)	2e-82	Chromodomain helicase DNA-binding protein 4	SNF2_N, Chromo,	NA
dd_Smed_v6_59919_0_1	-1.66377	0.812005	0.38398	1	0.39163	1	0.000754253	1	0.224357	1	0.228542	1	dd_Smed_v4_59919_0_1	NA	NA	NA	NA	NA	NA
dd_Smed_v6_75967_0_1	-1.66369	1	0.929238	1	0.319251	1	-0.739358	1	-0.795341	1	-2.43163	0.825551	dd_Smed_v4_75967_0_1	NA	NA	NA	NA	NA	NA
dd_Smed_v6_42938_0_1	-1.66221	0.731892	-2.18111	0.521266	-0.369757	1	-0.733191	1	-0.573075	1	-0.519838	1	dd_Smed_v4_42938_0_1	NA	NA	NA	NA	NA	NA
dd_Smed_v6_19498_0_2	-1.66057	0.00011992	-0.585014	0.537727	0.183065	1	0.202298	1	0.795232	0.232904	0.978335	0.131971	dd_Smed_v4_19498_0_2	NA	NA	NA	NA	NA	NA
dd_Smed_v6_24813_0_1	-1.66051	0.725873	-0.408536	1	0.240951	1	-0.0322167	1	-0.685091	0.923362	1.11003	1	dd_Smed_v4_24813_0_1	NA	NA	NA	NA	NA	NA
dd_Smed_v6_12410_0_1	-1.66038	0.0885566	-2.99945	4.82532e-05	-0.336479	1	-1.30057	0.0501405	-0.859567	0.464407	2.13572	0.0138571	dd_Smed_v4_12410_0_1	4e-25	early growth response 1 (EGR1)	4e-47	Early GF3	zf-H2C2_2, zf-C2H2_4, zf-C2H2,	NA
dd_Smed_v6_240_0_1	-1.65758	0.13962	-1.27271	0.52036	0.0865282	1	1.94972	1	-5.94949	2.63529e-12	-0.623586	1	dd_Smed_v4_240_0_1	NA	NA	NA	NA	NA	NA
dd_Smed_v6_11137_0_1	-1.65618	2.44462e-06	-1.35495	0.000236133	-1.66137	8.39387e-09	-1.50294	1.95097e-06	-2.07103	6.49047e-13	-0.919241	0.00467877	dd_Smed_v4_11137_0_1	NA	NA	NA	NA	NA	NA
dd_Smed_v6_54069_0_1	-1.65282	0.999578	#NAME?	1	-0.214865	1	-0.973967	1	2.31806	0.87392	Inf	0.838581	dd_Smed_v4_54069_0_1	6e-08	gypsy retrotransposon integrase 1 (GIN1)	NA	NA	NA	NA
dd_Smed_v6_53444_0_1	-1.65282	1	-0.881761	1	-0.370496	1	-0.300933	1	Inf	1	NA	NA	dd_Smed_v4_36587_0_2	#N/A	#N/A	#N/A	#N/A	#N/A	#N/A
dd_Smed_v6_24437_0_1	-1.65168	0.678551	-0.917295	0.789015	-0.0176882	1	-0.846897	0.944241	0.315923	1	0.89392	0.749559	dd_Smed_v4_24437_0_1	NA	NA	NA	NA	NA	NA
dd_Smed_v6_33857_0_1	-1.65116	0.936967	-0.143566	1	0.920697	1	-0.0245184	1	0.554716	1	1.96742	0.596563	dd_Smed_v4_33857_0_1	NA	NA	NA	NA	NA	NA
dd_Smed_v6_60013_0_1	-1.65116	1	-1.42328	1	1.49022	1	#NAME?	1	1.54693	1	-0.448161	1	dd_Smed_v4_60013_0_1	4e-17	protein kinase, AMP-activated, gamma 2 non-catalytic subunit (PRKAG2)b	NA	NA	CBS,	NA
dd_Smed_v6_36642_0_1	-1.6501	0.702727	-1.52839	1	0.92589	0.94605	0.122512	1	-0.178128	1	1.16774	1	dd_Smed_v4_36642_0_1	NA	NA	NA	NA	NA	NA
dd_Smed_v6_52293_0_1	-1.64856	0.75617	0.0736421	1	-0.0708158	1	-0.37382	1	-0.210721	1	0.128915	1	dd_Smed_v4_52293_0_1	6e-55	kinesin family member 1B (KIF1B)	5e-22	KIF3B-like	Kinesin,	NA
dd_Smed_v6_13478_0_1	-1.64759	1.58834e-07	-1.3561	6.17113e-06	-1.01464	7.89711e-05	-1.14004	0.000223466	-0.910541	0.0153246	-0.940225	0.00104298	dd_Smed_v4_13478_0_1	3e-45	KIAA0319-like (KIAA0319L)	NA	NA	NA	NA
dd_Smed_v6_62016_0_1	-1.64736	0.00068864	-0.634575	0.548344	0.0185756	1	0.35586	1	2.03414	0.0626207	0.771644	0.766171	dd_Smed_v4_62016_0_1	NA	NA	NA	NA	NA	NA
dd_Smed_v6_35968_0_1	-1.64542	0.403702	0.095062	1	0.14289	1	0.221002	1	0.108665	1	0.646699	1	dd_Smed_v4_35968_0_1	NA	NA	NA	NA	NA	NA
dd_Smed_v6_27714_0_2	-1.6436	0.482052	-1.15208	0.938867	0.369243	1	0.397962	1	0.263414	1	1.27255	0.884997	dd_Smed_v4_17975_0_5	NA	NA	NA	NA	NA	NA
dd_Smed_v6_60111_0_1	-1.64331	0.802495	0.447207	1	0.52867	1	0.235154	1	-0.290891	1	Inf	0.849875	dd_Smed_v4_60111_0_1	NA	NA	NA	NA	NA	NA
dd_Smed_v6_48342_0_1	-1.64312	0.936049	0.0202605	1	0.0021221	1	-0.119417	1	1.42382	0.940542	-0.135328	1	dd_Smed_v4_48342_0_1	NA	NA	NA	NA	NA	NA
dd_Smed_v6_81019_0_1	-1.64312	0.970624	0.88142	1	-2.78119	0.945397	-0.0908575	1	-3.92182	0.168462	-0.0102846	1	dd_Smed_v4_81019_0_1	NA	NA	NA	NA	NA	NA
dd_Smed_v6_81793_0_1	-1.64312	0.987091	-0.0696523	1	0.962976	1	0.283141	1	Inf	1	0.864672	1	dd_Smed_v4_81793_0_1	NA	NA	NA	NA	NA	NA
dd_Smed_v6_9223_0_1	-1.64312	1	-0.81245	1	-0.220062	1	0.399592	1	-6.00791	0.414969	4.05029	0.730121	dd_Smed_v4_9223_0_1	NA	NA	NA	NA	NA	NA
dd_Smed_v6_11178_0_1	-1.64296	0.245428	-0.471198	1	-0.788813	1	-1.50569	0.424198	-1.31111	0.367031	-1.29744	0.914222	dd_Smed_v4_11178_0_1	NA	NA	NA	NA	NA	NA
dd_Smed_v6_14511_0_1	-1.64122	0.571351	-0.7286	1	0.249843	1	-0.264907	1	0.0644647	1	-0.265583	1	dd_Smed_v4_4628_0_6	#N/A	#N/A	#N/A	#N/A	#N/A	#N/A
dd_Smed_v6_67651_0_1	-1.63906	0.394197	0.21438	1	-1.02543	0.606389	-0.535711	1	0.263131	1	-0.439496	1	dd_Smed_v4_67651_0_1	NA	NA	5e-19	Pol polyprotein	NA	NA
dd_Smed_v6_38369_0_1	-1.63901	0.796389	-0.894889	1	-0.914259	1	-0.135443	1	-0.498135	1	-2.71489	0.732625	dd_Smed_v4_38369_0_1	NA	NA	NA	NA	NA	NA
dd_Smed_v6_50206_0_1	-1.63598	0.747324	1.71992	0.590778	-0.276582	1	-0.151776	1	Inf	0.41306	0.121602	1	dd_Smed_v4_12522_0_2	#N/A	#N/A	#N/A	#N/A	#N/A	#N/A
dd_Smed_v6_24734_0_1	-1.63417	0.0404255	-0.349707	1	-0.0966748	1	0.115759	1	1.35159	0.228912	0.37934	0.948705	dd_Smed_v4_24734_0_1	NA	NA	NA	NA	NA	NA
dd_Smed_v6_69380_0_1	-1.63275	0.969343	0.724045	1	-0.0137977	1	0.425201	1	-1.53194	0.815748	#NAME?	0.806016	dd_Smed_v4_41577_0_1	NA	NA	NA	NA	NA	NA
dd_Smed_v6_47019_0_1	-1.63275	0.997176	1.17086	1	0.471269	1	1.15592	1	-1.2504	1	-1.41592	1	dd_Smed_v4_47019_0_1	NA	NA	NA	NA	Dynein_light,	NA
dd_Smed_v6_39186_0_1	-1.63204	0.769496	-1.36826	0.95342	-2.33012	0.576931	0.530529	1	1.57591	0.852214	-2.77218	0.77072	dd_Smed_v4_39186_0_1	NA	NA	NA	NA	NA	NA
dd_Smed_v6_882_0_1	-1.63106	0.14122	-1.3179	0.524791	0.921747	1	-0.221584	1	-3.08924	0.000669337	-1.85384	0.230254	dd_Smed_v4_4530_0_1	1e-40	RNA binding motif protein 17 (RBM17)	NA	NA	G-patch, RRM_5, RRM_1,	NA
dd_Smed_v6_63989_0_1	-1.63053	1	NA	NA	2.07639	1	-1.43765	1	1.05447	1	Inf	1	dd_Smed_v4_63989_0_1	NA	NA	NA	NA	TBP,	NA
dd_Smed_v6_48595_0_3	-1.62899	0.344158	-0.54237	1	0.643643	1	0.49998	1	0.756258	0.915698	1.23058	0.718846	dd_Smed_v4_12699_0_3	#N/A	#N/A	#N/A	#N/A	#N/A	#N/A
dd_Smed_v6_15508_0_1	-1.62764	0.72931	-1.16906	0.978391	0.0793431	1	-1.34735	1	-1.56076	0.531916	-0.857612	1	dd_Smed_v4_15508_0_1	NA	NA	NA	NA	NA	NA
dd_Smed_v6_14282_0_1	-1.62691	0.929566	-3.15687	0.480888	0.181461	1	0.276324	1	-0.661625	1	Inf	1	dd_Smed_v4_14282_0_1	NA	NA	4e-17	Pol polyprotein	NA	NA
dd_Smed_v6_15716_0_2	-1.62611	0.202256	-0.0753521	1	0.463453	1	-0.0120108	1	-0.564573	0.982226	1.36706	0.557089	dd_Smed_v4_15716_0_2	NA	NA	NA	NA	NA	NA
dd_Smed_v6_68622_0_1	-1.62472	0.944273	0.56487	1	0.292632	1	-0.82358	1	3.78417	0.143938	2.51343	1	dd_Smed_v4_68622_0_1	NA	NA	NA	NA	NA	NA
dd_Smed_v6_44883_0_1	-1.622	0.709329	-0.677574	1	-0.417477	1	-0.903729	0.897048	1.46631	0.531713	0.0821204	1	dd_Smed_v4_44883_0_1	NA	NA	NA	NA	NA	NA
dd_Smed_v6_67814_0_1	-1.62137	0.674757	-0.842252	1	-0.152365	1	-0.118177	1	0.672203	0.984726	-0.316211	1	dd_Smed_v4_67814_0_1	NA	NA	NA	NA	NA	NA
dd_Smed_v6_46229_0_1	-1.62078	0.769688	-0.00928684	1	-0.874484	1	-0.0100538	1	-0.397143	1	1.20607	1	dd_Smed_v4_46229_0_1	NA	NA	NA	NA	NA	NA
dd_Smed_v6_24861_0_1	-1.62064	0.418318	-1.11101	0.815742	0.547311	0.981639	-0.0394851	1	1.91641	0.113598	0.933226	0.709879	dd_Smed_v4_13490_0_9	#N/A	#N/A	#N/A	#N/A	#N/A	#N/A
dd_Smed_v6_22218_0_1	-1.61902	0.0262685	0.00833072	1	0.0278422	1	0.186896	1	0.761072	0.533682	0.260693	1	dd_Smed_v4_22218_0_1	NA	NA	NA	NA	NA	NA
dd_Smed_v6_70324_0_1	-1.61806	0.970016	-1.03851	1	-0.478221	1	2.01803	0.759237	Inf	1	#NAME?	0.700028	dd_Smed_v4_70324_0_1	NA	NA	NA	NA	NA	NA
dd_Smed_v6_22854_0_1	-1.61778	0.0322989	-0.0688184	1	0.302594	1	-0.592041	0.971766	0.500274	0.890889	-0.129085	1	dd_Smed_v4_22854_0_1	NA	NA	NA	NA	NA	NA
dd_Smed_v6_21382_0_1	-1.61758	0.0274578	0.233647	1	0.25948	1	0.12758	1	1.4951	0.0300057	0.521083	0.831202	dd_Smed_v4_21382_0_1	NA	NA	NA	NA	NA	NA
dd_Smed_v6_21153_0_1	-1.61683	0.294911	1.38795	0.420741	-0.103868	1	0.0115731	1	0.24229	1	1.33778	0.417739	dd_Smed_v4_1079_0_1	8e-35	transmembrane protein 55A (TMEM55A)	NA	NA	Tmemb_55A,	NA
dd_Smed_v6_35902_0_2	-1.61663	0.969343	-0.592133	1	-1.80202	0.973619	-1.07372	1	1.88742	0.888323	1.47502	0.895015	dd_Smed_v4_35902_0_2	NA	NA	NA	NA	NA	NA
dd_Smed_v6_50053_0_1	-1.61663	0.974537	-2.56897	0.922263	0.421826	1	-1.47928	1	-0.426508	1	Inf	0.856255	dd_Smed_v4_30443_0_1	NA	NA	NA	NA	NA	NA
dd_Smed_v6_51760_0_1	-1.61663	0.978247	0.830571	1	0.63443	1	-0.0569968	1	-0.0187433	1	-2.64789	1	dd_Smed_v4_51760_0_1	NA	NA	NA	NA	HSP70,	NA
dd_Smed_v6_63450_0_1	-1.61663	0.987091	Inf	0.737375	0.213858	1	0.611661	1	0.748642	1	-0.117185	1	dd_Smed_v4_63450_0_1	NA	NA	NA	NA	NA	NA
dd_Smed_v6_55887_0_1	-1.61663	0.998701	-2.53673	0.961517	1.226	1	-1.42374	1	0.79497	1	-1.30021	1	dd_Smed_v4_22107_0_2	#N/A	#N/A	#N/A	#N/A	#N/A	#N/A
dd_Smed_v6_50611_0_1	-1.61458	0.947275	0.0664708	1	-0.66177	1	0.406914	1	0.797355	1	-0.0102846	1	dd_Smed_v4_52511_0_1	NA	NA	NA	NA	NA	NA
dd_Smed_v6_38888_0_1	-1.61444	0.73441	-1.95696	1	1.42345	1	0.303048	1	-0.200041	1	-1.13533	1	dd_Smed_v4_38888_0_1	NA	NA	NA	NA	NA	NA
dd_Smed_v6_38277_0_1	-1.61404	0.69786	1.62303	0.699659	0.676732	1	-0.804974	1	-2.47357	0.0476198	-0.0935939	1	dd_Smed_v4_38277_0_1	2e-57	bicaudal C homolog 1 (Drosophila) (BICC1)	0	Bicaudal-C protein	KH_1, KH_3,	NA
dd_Smed_v6_5916_0_1	-1.61283	0.0959119	-0.458618	1	0.593014	0.945921	0.424106	1	-0.0515289	1	-0.48151	1	dd_Smed_v4_5916_0_1	6e-45	actin, beta (ACTB)	NA	NA	NA	Gut (2)
dd_Smed_v6_47425_0_1	-1.61272	0.836342	-0.687899	1	-1.18913	1	0.662552	1	-1.21565	1	-0.5952	1	dd_Smed_v4_47425_0_1	NA	NA	NA	NA	NA	NA
dd_Smed_v6_66439_0_1	-1.61197	1	-0.447662	1	-2.40677	1	-0.32714	1	-1.53049	1	-0.135328	1	dd_Smed_v4_66439_0_1	NA	NA	NA	NA	Trypsin,	NA
dd_Smed_v6_24543_0_1	-1.60978	0.660638	-0.286524	1	0.927932	0.980065	0.57216	1	-0.202645	1	-1.12943	1	dd_Smed_v4_24543_0_1	NA	NA	NA	NA	NA	NA
dd_Smed_v6_42310_0_1	-1.60951	0.673482	0.546533	1	0.573824	1	0.609008	1	-0.458669	1	0.250413	1	dd_Smed_v4_42310_0_1	NA	NA	NA	NA	Dynein_light,	NA
dd_Smed_v6_36092_0_1	-1.60655	0.968797	1.37704	1	-1.49882	1	-0.0754795	1	-1.10628	1	0.888817	0.971702	dd_Smed_v4_36092_0_1	NA	NA	NA	NA	NA	Muscle with multiple voltage gate genes
dd_Smed_v6_15866_0_1	-1.60322	0.0236222	-1.22194	0.209987	-0.615458	0.595913	-0.617412	0.609243	-0.759428	0.502357	0.192973	1	dd_Smed_v4_15866_0_1	NA	NA	NA	NA	NA	myoD+/netrin muscle
dd_Smed_v6_31865_0_1	-1.60257	0.000140808	0.00978436	1	0.274197	1	0.165434	1	1.14154	0.0318022	0.440172	0.845808	dd_Smed_v4_31865_0_1	NA	NA	NA	NA	Laminin_G_3,	Muscle with multiple voltage gate genes
dd_Smed_v6_82029_0_1	-1.60194	0.980253	-0.668096	1	0.356018	1	1.62904	1	1.37151	1	0.289072	1	dd_Smed_v4_82029_0_1	NA	NA	NA	NA	NA	NA
dd_Smed_v6_16710_0_1	-1.60007	0.974537	-0.675699	1	2.1736	1	0.975973	1	0.947105	1	0.30004	1	dd_Smed_v4_16710_0_1	NA	NA	NA	NA	NA	NA
dd_Smed_v6_385_0_1	-1.5981	0.112088	-1.47496	0.32084	0.633562	1	0.625465	1	-2.77531	0.00124673	-1.88029	0.279705	dd_Smed_v4_385_0_1	NA	NA	NA	NA	NA	NA
dd_Smed_v6_8929_0_1	-1.59802	0.0155627	-2.23158	6.98892e-05	-0.991293	0.549176	-0.699349	0.893397	-0.768216	0.36328	-1.56307	0.247723	dd_Smed_v4_8929_0_1	NA	NA	NA	NA	NA	NA
dd_Smed_v6_41220_0_1	-1.59754	0.481073	0.246735	1	0.408526	1	0.738501	1	0.151768	1	-1.75998	0.960746	dd_Smed_v4_41220_0_1	1e-11	piggyBac transposable element derived 3 (PGBD3)	NA	NA	DDE_Tnp_1_7,	NA
dd_Smed_v6_22108_0_1	-1.59502	0.934444	-0.0523992	1	-0.298337	1	-1.59368	1	-1.44183	0.920759	-1.32002	1	dd_Smed_v4_22108_0_1	NA	NA	NA	NA	NA	NA
dd_Smed_v6_33051_0_1	-1.59445	0.18757	-0.895211	0.960866	1.01656	0.941347	0.507624	1	0.951394	0.762566	-0.140727	1	dd_Smed_v4_52324_0_1	NA	NA	NA	NA	NA	NA
dd_Smed_v6_58889_0_1	-1.59381	0.95172	-1.03851	1	0.11267	1	0.410134	1	0.97348	1	0.551839	1	dd_Smed_v4_25198_0_4	#N/A	#N/A	#N/A	#N/A	#N/A	#N/A
dd_Smed_v6_23794_0_1	-1.59342	0.262584	-0.565513	1	0.545619	1	0.0890108	1	0.759773	0.787722	0.901458	0.750136	dd_Smed_v4_23794_0_1	NA	NA	NA	NA	NA	NA
dd_Smed_v6_64257_0_1	-1.59313	0.676207	0.634766	1	0.11819	1	-0.352643	1	-0.527731	1	0.547098	1	dd_Smed_v4_64257_0_1	NA	NA	NA	NA	NA	NA
dd_Smed_v6_4476_0_1	-1.59033	1	-0.739137	1	2.59605	1	4.02553	0.742914	-2.71716	0.734754	3.36197	0.796737	dd_Smed_v4_4476_0_1	NA	NA	NA	NA	SEA,	NA
dd_Smed_v6_15314_0_1	-1.58993	0.700002	-0.30664	1	-0.0896881	1	0.506248	1	-0.925372	0.755284	-0.189676	1	dd_Smed_v4_9921_0_2	#N/A	#N/A	#N/A	#N/A	#N/A	#N/A
dd_Smed_v6_79758_0_1	-1.58964	0.706149	-0.159933	1	-0.604603	1	-0.156261	1	1.40071	0.531713	1.0212	1	dd_Smed_v4_79758_0_1	NA	NA	NA	NA	NA	NA
dd_Smed_v6_48441_0_1	-1.5872	0.548229	0.648855	1	0.445351	1	-0.162834	1	0.70134	1	-0.768096	1	dd_Smed_v4_48441_0_1	NA	NA	NA	NA	NA	NA
dd_Smed_v6_7840_0_10	-1.58639	0.231206	0.358256	1	-0.332643	1	0.0761844	1	0.232036	1	0.876108	0.697138	dd_Smed_v4_7840_0_10	#N/A	#N/A	#N/A	#N/A	#N/A	#N/A
dd_Smed_v6_50124_0_1	-1.5857	0.968797	0.610079	1	-0.886794	1	-0.906254	1	0.817157	1	-0.153405	1	dd_Smed_v4_50124_0_1	NA	NA	NA	NA	NA	NA
dd_Smed_v6_14677_0_1	-1.58407	0.00288861	-0.0578515	1	0.228112	1	0.127435	1	0.67663	0.516319	0.678347	0.79164	dd_Smed_v4_14677_0_1	NA	NA	NA	NA	NA	NA
dd_Smed_v6_45960_0_1	-1.58395	0.946108	0.0215581	1	1.14406	1	0.599408	1	0.903962	0.94177	-2.55729	0.856665	dd_Smed_v4_45960_0_1	2e-25	zinc finger, BED-type containing 5 (ZBED5)	NA	NA	NA	NA
dd_Smed_v6_43731_0_1	-1.58291	0.888109	-0.943928	1	0.39389	1	-0.207407	1	0.492109	1	0.530666	1	dd_Smed_v4_33679_0_2	#N/A	#N/A	#N/A	#N/A	#N/A	#N/A
dd_Smed_v6_47556_0_1	-1.58105	0.270212	-0.648784	0.976639	0.365013	1	-0.961597	0.617201	0.318191	1	-0.345679	1	dd_Smed_v4_47556_0_1	NA	NA	NA	NA	NA	NA
dd_Smed_v6_26842_0_1	-1.58006	0.45252	-0.79265	1	-0.280735	1	0.640869	1	0.714256	0.925461	0.998139	0.930878	dd_Smed_v4_26842_0_1	2e-47	ubiquitin-conjugating enzyme E2K (UBE2K)	NA	NA	UQ_con,	NA
dd_Smed_v6_12035_0_1	-1.57941	0.575949	-0.384022	1	-1.40914	1	-3.09558	1.39979e-06	-4.45256	2.27427e-17	-1.89856	0.000240929	dd_Smed_v4_12035_0_1	NA	NA	NA	NA	TGF_beta,	GATA4/SIX6. bambi expression suggests it is dorsal
dd_Smed_v6_60098_0_1	-1.57743	0.910645	-1.14159	1	-0.602808	1	-0.335986	1	1.4252	0.610364	-2.37198	1	dd_Smed_v4_60098_0_1	NA	NA	NA	NA	NA	myoD+ / Dorsal muscle
dd_Smed_v6_62753_0_1	-1.57743	0.946728	-0.119106	1	-0.592877	1	-0.666093	1	-1.06947	0.931299	-2.71109	1	dd_Smed_v4_62753_0_1	NA	NA	NA	NA	NA	NA
dd_Smed_v6_82246_0_1	-1.57743	0.955538	-1.44917	1	Inf	1	0.630174	1	2.17171	0.794552	-1.29805	1	dd_Smed_v4_57003_0_1	NA	NA	NA	NA	NA	NA
dd_Smed_v6_28057_0_1	-1.57648	0.602849	-0.95328	1	-0.133824	1	-0.118859	1	-0.133389	1	-0.448671	1	dd_Smed_v4_28057_0_1	NA	NA	NA	NA	NA	NA
dd_Smed_v6_15800_0_1	-1.57395	0.0651333	-0.776388	0.625669	0.00850873	1	-0.453665	1	0.0549288	1	0.250835	1	dd_Smed_v4_15800_0_1	NA	NA	NA	NA	Ank_3,	NA
dd_Smed_v6_43277_0_1	-1.57361	0.747324	-0.499515	1	-0.947772	1	0.0855844	1	0.322477	1	-0.564032	1	dd_Smed_v4_43277_0_1	2e-07	proteasome (prosome, macropain) 26S subunit, non-ATPase, 1 (PSMD1)	NA	NA	NA	NA
dd_Smed_v6_41207_0_1	-1.5732	0.887322	-0.339276	1	0.166154	1	-0.0267009	1	-1.07003	0.678115	0.245074	1	dd_Smed_v4_20617_0_1	NA	NA	NA	NA	NA	Gut
dd_Smed_v6_70297_0_1	-1.56857	0.724046	-1.34434	1	0.374087	1	1.3212	1	1.13108	1	0.555735	1		#N/A	#N/A	#N/A	#N/A	#N/A	#N/A
dd_Smed_v6_44060_0_1	-1.5684	0.581331	0.0816891	1	0.366251	1	-0.216951	1	-1.12554	0.514278	-0.0812914	1	dd_Smed_v4_44060_0_1	NA	NA	NA	NA	NA	NA
dd_Smed_v6_372_0_1	-1.56682	0.917806	4.44987	0.500834	-0.0607699	1	6.282	0.0356109	-0.497689	1	4.39494	0.258406	dd_Smed_v4_372_0_1	NA	NA	NA	NA	NA	NA
dd_Smed_v6_41389_0_1	-1.56647	0.218432	-1.64777	0.184874	0.32528	1	0.214329	1	0.98423	0.580309	-0.578833	1	dd_Smed_v4_41389_0_1	NA	NA	NA	NA	NA	NA
dd_Smed_v6_2759_0_1	-1.56323	5.85796e-20	-1.61494	9.55436e-21	-1.40471	1.12919e-21	-1.58263	2.92644e-27	-0.350592	0.237038	-1.71972	1.97705e-16	dd_Smed_v4_2759_0_1	NA	NA	NA	NA	NA	NA
dd_Smed_v6_24171_0_1	-1.56229	0.0598826	-0.768408	0.580075	-0.147477	1	-0.104821	1	-0.308185	0.91616	-0.692388	0.448518	dd_Smed_v4_24171_0_1	NA	NA	NA	NA	NA	NA
dd_Smed_v6_26432_0_1	-1.56064	0.0720172	-0.130908	1	0.604772	0.783245	0.310646	1	1.10385	0.41233	-0.238272	1	dd_Smed_v4_26432_0_1	NA	NA	NA	NA	NA	NA
dd_Smed_v6_33567_0_1	-1.56019	0.935098	0.387325	1	-0.115645	1	1.08467	1	1.20808	0.979738	0.830059	1	dd_Smed_v4_33567_0_1	NA	NA	NA	NA	NA	NA
dd_Smed_v6_35056_0_1	-1.56013	0.60375	0.693306	1	-0.199629	1	-0.0583078	1	-1.17759	0.841082	1.46558	0.543425	dd_Smed_v4_35056_0_1	NA	NA	NA	NA	NA	NA
dd_Smed_v6_31348_0_1	-1.56013	0.674495	0.130995	1	0.399929	1	0.244733	1	-0.356904	1	-0.628952	1	dd_Smed_v4_31348_0_1	NA	NA	NA	NA	NA	NA
dd_Smed_v6_12099_0_11	-1.55681	0.0156345	0.0655041	1	0.246859	1	-0.0636852	1	0.0211683	1	-0.352663	1	dd_Smed_v4_12099_0_11	NA	NA	NA	NA	NA	NA
dd_Smed_v6_7731_0_1	-1.55538	0.0322989	-2.49825	4.82532e-05	-0.230646	1	-1.27719	0.0356109	-0.648012	0.686218	0.818143	0.476057	dd_Smed_v4_7731_0_1	2e-24	early growth response 4 (EGR4)	6e-138	EGR-like protein 1	zf-H2C2_2, zf-C2H2, zf-C2H2_4, zf-met,	NA
dd_Smed_v6_22101_0_2	-1.55428	0.692446	-0.41251	1	0.596847	1	-0.196685	1	0.786639	0.972342	0.167224	1	dd_Smed_v4_5441_0_2	#N/A	#N/A	#N/A	#N/A	#N/A	#N/A
dd_Smed_v6_51381_0_1	-1.55359	0.895919	0.928726	1	1.04513	1	-0.0131965	1	-1.94465	0.677252	-1.64959	1	dd_Smed_v4_51381_0_1	NA	NA	NA	NA	NA	NA
dd_Smed_v6_21727_0_1	-1.55082	0.569166	0.199174	1	-0.386219	1	-0.446813	1	1.4007	0.708069	-1.03786	1	dd_Smed_v4_9859_1_2	#N/A	#N/A	#N/A	#N/A	#N/A	#N/A
dd_Smed_v6_57571_0_1	-1.55029	0.938133	-0.456188	1	-2.82259	1	-0.414967	1	-0.199841	1	#NAME?	0.803474	dd_Smed_v4_57571_0_1	NA	NA	NA	NA	NA	NA
dd_Smed_v6_6494_0_1	-1.55029	0.997176	2.14478	1	2.27947	1	NA	NA	-0.149215	1	0.339542	1	dd_Smed_v4_6494_0_1	NA	NA	NA	NA	NA	NA
dd_Smed_v6_30941_0_1	-1.54698	0.481236	0.613377	1	1.155	0.132286	0.138261	1	2.39709	0.0315963	0.64877	0.970706	dd_Smed_v4_30941_0_1	NA	NA	NA	NA	PKD,	NA
dd_Smed_v6_17656_0_1	-1.54669	1	-1.07076	1	-1.0171	1	1.74944	1	-0.704542	1	-1.49892	1	dd_Smed_v4_17656_0_1	NA	NA	NA	NA	NA	NA
dd_Smed_v6_30012_0_1	-1.54669	1	0.890072	1	-1.28133	1	-0.879321	1	Inf	0.891404	NA	NA		#N/A	#N/A	#N/A	#N/A	#N/A	#N/A
dd_Smed_v6_35654_0_1	-1.54669	1	-1.50889	1	0.769053	1	0.996738	1	-0.461421	1	Inf	1	dd_Smed_v4_35654_0_1	NA	NA	NA	NA	NA	NA
dd_Smed_v6_39439_0_1	-1.54669	1	-1.53195	1	-1.10523	1	0.882438	1	1.12649	1	0.559641	1	dd_Smed_v4_30_0_2	#N/A	#N/A	#N/A	#N/A	#N/A	#N/A
dd_Smed_v6_45979_0_1	-1.54669	1	0.127418	1	1.13901	1	-0.0951827	1	-0.412182	1	0.0408852	1	dd_Smed_v4_45979_0_1	NA	NA	NA	NA	NA	NA
dd_Smed_v6_49678_0_1	-1.54669	1	Inf	1	0.233819	1	-0.242459	1	-0.0187433	1	NA	NA	dd_Smed_v4_12556_0_4	NA	NA	NA	NA	NA	NA
dd_Smed_v6_50187_0_1	-1.54669	1	#NAME?	1	#NAME?	1	-0.673289	1	-0.297499	1	-1.68604	1	dd_Smed_v4_50187_0_1	NA	NA	NA	NA	Homeobox,	NA
dd_Smed_v6_55439_0_1	-1.54669	1	-0.119106	1	-1.86427	1	Inf	1	NA	NA	Inf	1	dd_Smed_v4_55439_0_1	NA	NA	NA	NA	DDE_Tnp_1_7,	NA
dd_Smed_v6_56449_0_1	-1.54669	1	#NAME?	1	Inf	1	Inf	1	#NAME?	1	0.476679	1	dd_Smed_v4_56449_0_1	NA	NA	NA	NA	NA	NA
dd_Smed_v6_59208_0_1	-1.54669	1	0.979781	1	-1.1797	1	#NAME?	1	-0.98098	1	Inf	0.891408	dd_Smed_v4_59208_0_1	NA	NA	NA	NA	NA	NA
dd_Smed_v6_63210_0_1	-1.54669	1	Inf	1	Inf	1	-0.543239	1	NA	NA	1.38768	1	dd_Smed_v4_15934_0_1	NA	NA	NA	NA	NA	NA
dd_Smed_v6_65333_0_1	-1.54669	1	0.412885	1	0.71739	1	-0.157148	1	-0.418692	1	#NAME?	1	dd_Smed_v4_65333_0_1	NA	NA	NA	NA	NA	NA
dd_Smed_v6_67297_0_1	-1.54669	1	0.110171	1	0.171319	1	1.14556	1	-0.261021	1	-0.220269	1	dd_Smed_v4_67297_0_1	NA	NA	NA	NA	NA	NA
dd_Smed_v6_69392_0_1	-1.54669	1	#NAME?	1	Inf	1	-1.49866	1	NA	NA	1.86467	1	dd_Smed_v4_69392_0_1	NA	NA	NA	NA	NA	NA
dd_Smed_v6_70791_0_1	-1.54669	1	#NAME?	1	0.257033	1	-0.240325	1	#NAME?	1	NA	NA	dd_Smed_v4_33531_0_1	NA	NA	NA	NA	NA	NA
dd_Smed_v6_71911_0_1	-1.54669	1	-1.02482	1	-0.019402	1	-1.36269	0.920478	0.0331335	1	-0.444265	1	dd_Smed_v4_71911_0_1	NA	NA	NA	NA	NA	NA
dd_Smed_v6_77670_0_1	-1.54669	1	#NAME?	1	Inf	1	#NAME?	1	-0.961627	1	0.171649	1	dd_Smed_v4_77670_0_1	NA	NA	NA	NA	NA	NA
dd_Smed_v6_82576_0_1	-1.54669	1	-0.919895	1	0.820469	1	0.137425	1	Inf	0.777438	#NAME?	1	dd_Smed_v4_82576_0_1	NA	NA	NA	NA	NA	NA
dd_Smed_v6_87944_0_1	-1.54669	1	-1.75704	1	-0.734132	1	0.721305	1	-0.739509	1	1.56298	1	dd_Smed_v4_87944_0_1	8e-26	glutamate-ammonia ligase (GLUL)	NA	NA	NA	NA
dd_Smed_v6_90982_0_1	-1.54669	1	-0.891294	1	1.09009	1	Inf	1	Inf	0.459454	Inf	0.739979	dd_Smed_v4_90982_0_1	2e-23	dynein, axonemal, heavy chain 5 (DNAH5)	NA	NA	NA	NA
dd_Smed_v6_95845_0_1	-1.54669	1	-1.36143	1	1.77049	1	0.888124	1	-0.0955195	1	-0.300207	1	dd_Smed_v4_95845_0_1	NA	NA	NA	NA	NA	NA
dd_Smed_v6_100026_0_1	-1.54669	1	0.0989771	1	0.511931	1	#NAME?	1	0.734156	1	Inf	1	dd_Smed_v4_100026_0_1	4e-17	SET domain and mariner transposase fusion gene (SETMAR)	NA	NA	NA	NA
dd_Smed_v6_13610_0_1	-1.54523	8.86343e-06	-0.793069	0.0666374	0.220422	1	0.233341	1	0.714923	0.136387	-0.331298	1	dd_Smed_v4_13610_0_1	NA	NA	NA	NA	NA	Muscle with multiple voltage gate genes
dd_Smed_v6_30443_0_1	-1.54192	0.433616	-0.427494	1	-0.153417	1	-0.293821	1	-0.271024	1	0.655985	1	dd_Smed_v4_30443_0_1	NA	NA	NA	NA	NA	NA
dd_Smed_v6_32178_0_2	-1.54179	0.917562	#NAME?	0.8952	-0.396186	1	0.251191	1	1.65673	0.904509	-0.5952	1	dd_Smed_v4_32178_0_2	NA	NA	NA	NA	NA	NA
dd_Smed_v6_17773_0_1	-1.54167	4.59885e-07	-0.766518	0.0162371	-0.0116162	1	-0.240896	0.802596	0.488639	0.35421	-0.646633	0.892935	dd_Smed_v4_17773_0_1	1e-154	dynein, axonemal, heavy chain 8 (DNAH8)	NA	NA	DHC_N2, AAA_7, AAA_6, AAA_29, AAA_5, AAA_22, T2SE,	NA
dd_Smed_v6_54115_0_1	-1.54073	0.945159	0.663299	1	-0.522719	1	0.159509	1	Inf	1	1.12449	1	dd_Smed_v4_54115_0_1	NA	NA	NA	NA	NA	NA
dd_Smed_v6_35848_0_1	-1.54053	0.78757	-0.38028	1	-0.0519275	1	-0.249466	1	-0.116339	1	-0.329882	1	dd_Smed_v4_35848_0_1	NA	NA	NA	NA	NA	NA
dd_Smed_v6_49010_0_1	-1.54029	0.84223	0.535647	1	-0.117563	1	0.318551	1	0.415777	1	0.989249	1	dd_Smed_v4_49010_0_1	NA	NA	NA	NA	NA	NA
dd_Smed_v6_40931_0_1	-1.53912	0.172665	-0.13603	1	0.0399593	1	0.377958	0.952163	1.70387	0.0407581	0.244074	0.987016	dd_Smed_v4_40931_0_1	NA	NA	NA	NA	NA	NA
dd_Smed_v6_66587_0_1	-1.53805	1	-0.564872	1	#NAME?	1	0.558759	1	0.577413	1	#NAME?	0.943949	dd_Smed_v4_41432_0_2	#N/A	#N/A	#N/A	#N/A	#N/A	#N/A
dd_Smed_v6_71816_0_1	-1.53805	1	#NAME?	1	1.70616	1	0.603761	1	1.82151	0.999728	1.11833	1	dd_Smed_v4_71816_0_1	NA	NA	NA	NA	NA	NA
dd_Smed_v6_33724_0_1	-1.53731	0.0816811	0.238959	1	0.734999	0.608812	0.15994	1	1.19236	0.173674	0.943736	0.541418	dd_Smed_v4_33724_0_1	NA	NA	NA	NA	NA	NA
dd_Smed_v6_46328_0_1	-1.53642	0.551287	0.722228	1	0.0432314	1	0.23121	1	-1.01286	0.742868	0.826804	1	dd_Smed_v4_46328_0_1	NA	NA	NA	NA	NA	NA
dd_Smed_v6_60193_0_1	-1.53561	0.888406	-0.478631	1	-0.0883566	1	0.353265	1	-0.712967	1	-2.09909	1	dd_Smed_v4_32623_0_1	1e-68	GTF2I repeat domain containing 2 (GTF2IRD2)	NA	NA	NA	NA
dd_Smed_v6_71946_0_1	-1.53561	0.923081	-1.32379	1	-2.35472	1	1.61026	1	-0.726807	1	Inf	0.586701	dd_Smed_v4_71946_0_1	NA	NA	NA	NA	NA	NA
dd_Smed_v6_15939_0_1	-1.53442	0.500435	0.250778	1	0.27191	1	0.346853	1	-0.710946	0.865899	0.6091	1	dd_Smed_v4_15939_0_1	NA	NA	NA	NA	NA	NA
dd_Smed_v6_16477_0_1	-1.53348	0.189706	-0.699986	0.863848	-1.9896	0.0982695	-0.192168	1	-0.218319	1	-0.617966	1	dd_Smed_v4_16477_0_1	6e-10	death-associated protein kinase 1 (DAPK1)	NA	NA	NA	NA
dd_Smed_v6_41096_0_2	-1.53323	0.882634	0.588186	1	0.331282	1	1.85004	0.961419	1.27892	0.867011	-1.34706	1	dd_Smed_v4_70103_0_1	NA	NA	NA	NA	NA	NA
dd_Smed_v6_58504_0_1	-1.53323	0.912284	#NAME?	0.62797	-0.389841	1	-1.06316	1	0.88397	1	2.31406	1	dd_Smed_v4_58504_0_1	NA	NA	NA	NA	NA	NA
dd_Smed_v6_47647_0_1	-1.53302	0.48227	-0.568133	1	-0.538865	1	-0.351576	1	0.37799	1	-1.05653	0.997937	dd_Smed_v4_47647_0_1	NA	NA	NA	NA	NA	NA
dd_Smed_v6_36538_0_1	-1.53214	0.883028	0.113322	1	-0.204994	1	0.226307	1	-0.0837575	1	-2.54624	0.731541	dd_Smed_v4_87251_0_1	NA	NA	NA	NA	NA	NA
dd_Smed_v6_26806_0_1	-1.53122	0.563391	-2.3402	0.658529	-1.97871	0.37693	-1.95344	0.766456	-1.81971	0.608383	-1.60008	0.972816	dd_Smed_v4_26806_0_1	NA	NA	NA	NA	NA	NA
dd_Smed_v6_72406_0_1	-1.52935	1	NA	NA	Inf	0.945397	0.576352	1	-0.998098	1	-0.932025	1	dd_Smed_v4_72406_0_1	3e-07	filamin C, gamma (FLNC)	NA	NA	Filamin,	NA
dd_Smed_v6_44724_0_1	-1.52935	1	-1.6971	0.909807	0.0474752	1	0.135233	1	-1.60288	0.761185	0.109613	1	dd_Smed_v4_44724_0_1	NA	NA	NA	NA	NA	NA
dd_Smed_v6_58003_0_1	-1.52935	1	Inf	1	0.0189851	1	-1.10653	1	NA	NA	Inf	1	dd_Smed_v4_58003_0_1	NA	NA	NA	NA	NA	NA
dd_Smed_v6_62012_0_1	-1.52935	1	NA	NA	#NAME?	1	0.751531	1	Inf	1	#NAME?	1	dd_Smed_v4_62012_0_1	NA	NA	NA	NA	NA	NA
dd_Smed_v6_68558_0_1	-1.52935	1	Inf	1	-1.35522	1	Inf	1	#NAME?	0.979272	#NAME?	1	dd_Smed_v4_68558_0_1	NA	NA	NA	NA	NA	NA
dd_Smed_v6_79921_0_1	-1.52935	1	Inf	1	0.775713	1	-0.238037	1	#NAME?	1	0.592377	1	dd_Smed_v4_79921_0_1	NA	NA	NA	NA	NA	NA
dd_Smed_v6_81305_0_1	-1.52935	1	0.589703	1	-0.199765	1	0.264038	1	Inf	0.609953	-0.442964	1	dd_Smed_v4_81305_0_1	NA	NA	NA	NA	NA	NA
dd_Smed_v6_81840_0_1	-1.52935	1	-1.01178	1	0.692335	1	Inf	1	#NAME?	1	-0.135328	1	dd_Smed_v4_81840_0_1	NA	NA	NA	NA	NA	NA
dd_Smed_v6_82747_0_1	-1.52935	1	-1.78647	1	-0.962163	1	-0.859122	1	#NAME?	0.959539	NA	NA	dd_Smed_v4_19359_0_2	#N/A	#N/A	#N/A	#N/A	#N/A	#N/A
dd_Smed_v6_93029_0_1	-1.52935	1	NA	NA	0.41394	1	Inf	1	-0.297499	1	NA	NA	dd_Smed_v4_25370_0_1	NA	NA	NA	NA	NA	NA
dd_Smed_v6_21342_0_1	-1.5288	0.119927	0.157301	1	0.0934884	1	0.394234	1	0.412036	0.951802	0.524905	1	dd_Smed_v4_21342_0_1	NA	NA	NA	NA	NA	NA
dd_Smed_v6_31635_0_1	-1.52874	0.148484	-0.0220427	1	-0.127415	1	0.00898821	1	0.473396	0.924074	-0.659476	1	dd_Smed_v4_31635_0_1	NA	NA	NA	NA	NA	NA
dd_Smed_v6_28948_0_1	-1.52844	0.674495	-0.690922	1	0.871328	0.312275	-0.0603524	1	1.86178	0.344914	0.00714171	1	dd_Smed_v4_28948_0_1	NA	NA	NA	NA	NA	NA
dd_Smed_v6_11869_0_1	-1.52835	0.000455436	0.114269	1	-0.000682222	1	-0.305768	0.916761	0.196362	1	0.644582	0.972177	dd_Smed_v4_11869_0_1	NA	NA	NA	NA	NA	NA
dd_Smed_v6_63097_0_1	-1.52829	1	-0.394902	1	-0.638802	1	-0.354646	1	1.96244	0.998563	2.91364	1	dd_Smed_v4_32822_0_1	NA	NA	NA	NA	zf-CCHC,	NA
dd_Smed_v6_90485_0_1	-1.52784	0.85151	0.0913872	1	2.05186	0.654711	-0.549371	1	-0.713245	1	0.79236	1	dd_Smed_v4_90485_0_1	NA	NA	NA	NA	NA	NA
dd_Smed_v6_21200_0_1	-1.5271	0.825643	1.02037	0.970455	0.275229	1	-0.382862	1	0.460942	1	0.430428	1	dd_Smed_v4_21200_0_1	NA	NA	NA	NA	NA	NA
dd_Smed_v6_37547_0_1	-1.52462	0.896339	2.15325	1	0.624848	1	-0.546179	1	#NAME?	0.952063	0.171649	1	dd_Smed_v4_37547_0_1	NA	NA	NA	NA	NA	NA
dd_Smed_v6_23947_0_1	-1.52443	0.037546	-0.0316411	1	0.190658	1	0.349386	1	0.178391	1	0.597767	0.984821	dd_Smed_v4_23947_0_1	NA	NA	NA	NA	NA	NA
dd_Smed_v6_23175_0_1	-1.52335	0.184529	-0.473098	1	0.603821	1	0.191211	1	0.196958	1	0.424871	0.960673	dd_Smed_v4_23175_0_1	NA	NA	NA	NA	Dimer_Tnp_hAT,	NA
dd_Smed_v6_23653_0_1	-1.52296	0.789535	-0.972883	1	0.0602937	1	0.067916	1	0.234106	1	0.202887	1	dd_Smed_v4_23653_0_1	NA	NA	NA	NA	NA	NA
dd_Smed_v6_57931_0_1	-1.52209	0.811083	-1.81978	0.963263	-0.439734	1	#NAME?	1	-0.395807	1	-0.0501014	1	dd_Smed_v4_57931_0_1	NA	NA	NA	NA	NA	NA
dd_Smed_v6_29960_0_1	-1.51976	0.600736	0.687794	1	0.539732	1	-0.463121	1	0.473625	1	-0.697571	1	dd_Smed_v4_29960_0_1	1e-07	calcium binding protein 7 (CABP7)	NA	NA	EF_hand_5, efhand, EF_hand_4,	NA
dd_Smed_v6_47133_0_1	-1.51976	0.796389	-0.697737	1	0.0943615	1	0.0277957	1	1.81143	0.41605	2.29266	0.697138	dd_Smed_v4_47133_0_1	NA	NA	NA	NA	NA	NA
dd_Smed_v6_44387_0_1	-1.51762	0.871692	0.0156273	1	-0.27477	1	0.554368	1	0.506986	1	0.168808	1	dd_Smed_v4_44387_0_1	3e-10	NA	NA	NA	NA	NA
dd_Smed_v6_63298_0_1	-1.51762	0.873924	-1.38572	0.947948	-0.599015	1	-0.166515	1	-1.30911	1	-1.58757	1	dd_Smed_v4_63298_0_1	NA	NA	NA	NA	NA	NA
dd_Smed_v6_22718_0_1	-1.51734	0.150272	-0.0963411	1	0.374167	1	-0.404546	1	-0.0051266	1	0.569276	1	dd_Smed_v4_22718_0_1	NA	NA	NA	NA	NA	NA
dd_Smed_v6_25253_0_1	-1.51659	0.286016	-0.808297	0.869289	0.210136	1	0.121444	1	0.0405856	1	-0.395668	1	dd_Smed_v4_25253_0_1	NA	NA	NA	NA	RVP,	NA
dd_Smed_v6_66508_0_1	-1.51506	0.885978	1.89825	0.977167	-0.0304391	1	0.857823	1	2.82416	0.572528	-1.29805	1	dd_Smed_v4_66508_0_1	4e-18	zinc finger, BED-type containing 5 (ZBED5)	NA	NA	NA	NA
dd_Smed_v6_44519_0_1	-1.51438	0.604963	-2.29614	0.461378	-0.776452	1	-0.670458	1	0.057641	1	0.959732	1	dd_Smed_v4_44519_0_1	2e-15	heat shock 70kDa protein 8 (HSPA8)	NA	NA	NA	NA
dd_Smed_v6_42375_0_1	-1.51383	0.333849	-0.152741	1	-0.343369	1	0.118117	1	1.34016	0.64143	-0.700698	0.998223	dd_Smed_v4_42375_0_1	NA	NA	NA	NA	NA	NA
dd_Smed_v6_69472_0_1	-1.5138	0.600736	-0.462104	1	0.465306	1	-0.417587	1	3.43902	0.300169	-1.93203	1	dd_Smed_v4_69472_0_1	NA	NA	NA	NA	NA	NA
dd_Smed_v6_43678_0_1	-1.51341	0.831306	-0.53352	1	-0.220844	1	0.293492	1	#NAME?	0.945001	2.61909	1	dd_Smed_v4_43678_0_1	1e-06	SET domain and mariner transposase fusion gene (SETMAR)	NA	NA	NA	NA
dd_Smed_v6_1349_0_1	-1.51332	0.672266	-1.24652	1	0.106829	1	0.63083	1	-3.8692	0.0263608	0.257533	1	dd_Smed_v4_1349_0_1	2e-11	amyloid beta (A4) precursor protein (APP)6	NA	NA	Kunitz_BPTI,	NA
dd_Smed_v6_44110_0_1	-1.51242	0.194091	-0.336227	1	0.469616	1	0.724274	0.517731	0.184662	1	-0.252842	1	dd_Smed_v4_44110_0_1	3e-34	GTF2I repeat domain containing 2B (GTF2IRD2B)	NA	NA	NA	NA
dd_Smed_v6_29361_0_1	-1.51198	0.448421	0.50973	1	0.463884	1	0.109703	1	0.775369	0.975414	0.799156	1	dd_Smed_v4_29361_0_1	NA	NA	NA	NA	NA	NA
dd_Smed_v6_86271_0_1	-1.51171	0.946728	Inf	0.909418	0.412408	1	0.319028	1	0.904481	1	0.929767	1	dd_Smed_v4_86271_0_1	2e-17	dynein, axonemal, heavy chain 10 (DNAH10)	NA	NA	DHC_N2,	NA
dd_Smed_v6_68331_0_1	-1.51095	1	#NAME?	1	0.797439	1	1.70437	1	Inf	1	-0.832258	1	dd_Smed_v4_68331_0_1	NA	NA	NA	NA	NA	NA
dd_Smed_v6_78471_0_1	-1.51095	1	#NAME?	0.958986	1.25239	1	#NAME?	1	Inf	1	Inf	1	dd_Smed_v4_7260_0_1	6e-53	PRP18 pre-mRNA processing factor 18 homolog (S. cerevisiae) (PRPF18)	NA	NA	Prp18, PRP4,	NA
dd_Smed_v6_30730_0_1	-1.51012	1	0.594359	1	-0.629968	1	-0.696287	1	-2.19963	0.971086	Inf	1	dd_Smed_v4_30730_0_1	NA	NA	NA	NA	NA	NA
dd_Smed_v6_34188_0_1	-1.51012	1	-0.956955	1	-0.103096	1	1.91576	1	Inf	0.75668	1.57997	1	dd_Smed_v4_34188_0_1	NA	NA	NA	NA	NA	NA
dd_Smed_v6_37785_0_1	-1.51012	1	#NAME?	0.862689	0.596832	1	0.124413	1	1.93939	0.773182	1.74881	1	dd_Smed_v4_37785_0_1	NA	NA	NA	NA	NA	NA
dd_Smed_v6_54235_0_1	-1.51012	1	#NAME?	1	Inf	1	-1.9657	1	#NAME?	0.494916	-0.440359	1	dd_Smed_v4_54235_0_1	1e-22	calponin 1, basic, smooth muscle (CNN1)	NA	NA	CH,	NA
dd_Smed_v6_67377_0_1	-1.51012	1	-0.119106	1	1.61169	1	-0.0364109	1	Inf	1	Inf	1	dd_Smed_v4_56_0_2	#N/A	#N/A	#N/A	#N/A	#N/A	#N/A
dd_Smed_v6_72611_0_1	-1.51012	1	1.17086	1	-0.446986	1	Inf	1	NA	NA	#NAME?	1	dd_Smed_v4_72611_0_1	NA	NA	NA	NA	NA	NA
dd_Smed_v6_81002_0_1	-1.51012	1	-0.985535	1	0.185754	1	0.554743	1	#NAME?	0.971086	2.0187	0.892935	dd_Smed_v4_81002_0_1	NA	NA	NA	NA	NA	NA
dd_Smed_v6_82677_0_1	-1.51012	1	Inf	1	0.386864	1	-1.62923	1	NA	NA	NA	NA	dd_Smed_v4_82677_0_1	NA	NA	NA	NA	NA	NA
dd_Smed_v6_96773_0_1	-1.51012	1	0.854651	1	#NAME?	1	NA	NA	#NAME?	0.640795	#NAME?	1	dd_Smed_v4_14537_0_1	NA	NA	NA	NA	NA	NA
dd_Smed_v6_97922_0_1	-1.51012	1	-1.31225	1	-0.12115	1	Inf	1	Inf	1	-0.6882	1		#N/A	#N/A	#N/A	#N/A	#N/A	#N/A
dd_Smed_v6_99648_0_1	-1.51012	1	#NAME?	1	NA	NA	Inf	1	Inf	1	#NAME?	1	dd_Smed_v4_99648_0_1	NA	NA	NA	NA	NA	NA
dd_Smed_v6_33304_0_1	-1.51002	0.853053	-0.134412	1	-0.015885	1	-0.110633	1	-1.51363	0.614722	0.348219	1	dd_Smed_v4_33304_0_1	NA	NA	NA	NA	NA	NA
dd_Smed_v6_32806_0_1	-1.50999	0.873924	0.0235388	1	-0.513765	1	-0.323684	1	0.566219	1	0.148469	1	dd_Smed_v4_32806_0_1	NA	NA	NA	NA	NA	NA
dd_Smed_v6_29230_0_1	-1.50911	0.81743	-0.29393	1	0.0982629	1	-0.256268	1	-0.348448	1	1.20289	1	dd_Smed_v4_29230_0_1	NA	NA	NA	NA	NA	NA
dd_Smed_v6_53321_0_1	-1.50911	0.847992	-0.28999	1	-0.352332	1	-2.61125	0.196188	-0.0878505	1	-0.745082	1	dd_Smed_v4_54079_0_1	2e-52	neuropeptide Y receptor Y2 (NPY2R)	NA	NA	7tm_1, 7TM_GPCR_Srsx, 7TM_GPCR_Srx,	NA
dd_Smed_v6_17217_0_1	-1.50776	7.933e-07	-0.518556	0.445676	0.243057	1	0.0778204	1	0.706981	0.107169	0.589181	0.281707	dd_Smed_v4_17217_0_1	NA	NA	NA	NA	NA	NA
dd_Smed_v6_84463_0_1	-1.50495	1	#NAME?	1	-0.630942	1	-0.22001	1	-0.13655	1	-0.720291	1	dd_Smed_v4_84463_0_1	NA	NA	NA	NA	NA	NA
dd_Smed_v6_71793_0_1	-1.50436	1	1.05917	1	-0.314735	1	-0.389414	1	0.50474	1	-1.30021	1	dd_Smed_v4_71793_0_1	NA	NA	NA	NA	NA	NA
dd_Smed_v6_36888_0_1	-1.50435	0.505907	-0.831043	0.909807	0.164846	1	-0.0374914	1	0.94807	0.663418	-0.447191	1	dd_Smed_v4_36888_0_1	2e-52	zinc finger, BED-type containing 5 (ZBED5)	NA	NA	NA	NA
dd_Smed_v6_13640_0_1	-1.50274	0.840968	-0.887982	1	-0.75222	1	-0.114718	1	0.824889	1	-0.177006	1	dd_Smed_v4_13640_0_1	NA	NA	NA	NA	NA	NA
dd_Smed_v6_55233_0_1	-1.50148	1	-1.31689	1	1.23801	1	-0.299463	1	Inf	0.866522	-1.98279	1	dd_Smed_v4_55233_0_1	NA	NA	NA	NA	NA	NA
dd_Smed_v6_76387_0_1	-1.50148	1	-1.54107	1	0.972728	1	1.10353	1	Inf	1	Inf	1	dd_Smed_v4_2250_0_2	#N/A	#N/A	#N/A	#N/A	#N/A	#N/A
dd_Smed_v6_45021_0_1	-1.50046	0.119927	-0.176981	1	0.468909	1	0.176099	1	2.40501	0.0074387	0.934347	0.831202	dd_Smed_v4_45021_0_1	NA	NA	NA	NA	NA	NA
dd_Smed_v6_69283_0_1	-1.50043	1	0.440165	1	-0.820153	1	0.393253	1	1.18178	1	0.476679	1	dd_Smed_v4_69283_0_1	NA	NA	NA	NA	NA	NA
dd_Smed_v6_12254_0_1	-1.49852	7.91265e-06	-1.13903	0.0105609	-1.82946	2.85111e-10	-1.2276	2.10902e-05	-1.88103	3.15058e-10	-1.89507	0.000120237	dd_Smed_v4_12254_0_1	6e-26	NA	7e-27	ifb	Filament,	NA
dd_Smed_v6_19461_0_1	-1.49841	0.755086	-1.03821	0.918515	-0.359149	1	0.460991	1	0.894178	1	0.168248	1	dd_Smed_v4_19461_0_1	NA	NA	NA	NA	NA	NA
dd_Smed_v6_56387_0_1	-1.49778	0.867325	0.858304	1	-0.36988	1	0.328002	1	0.233622	1	0.746562	1	dd_Smed_v4_73687_0_1	NA	NA	NA	NA	zf-BED,	NA
dd_Smed_v6_32013_0_1	-1.49763	0.247503	0.0693418	1	0.00419759	1	0.28249	1	0.146718	1	0.355656	1	dd_Smed_v4_32013_0_1	NA	NA	NA	NA	NA	NA
dd_Smed_v6_40489_0_6	-1.49561	1	-0.898889	1	-0.0720363	1	-0.294823	1	0.0190205	1	2.07485	1	dd_Smed_v4_40489_0_6	NA	NA	NA	NA	NA	NA
dd_Smed_v6_67216_0_1	-1.4951	1	-0.23909	1	0.118578	1	0.691948	1	1.57711	0.94698	0.0247296	1	dd_Smed_v4_67216_0_1	2e-22	NA	NA	NA	NA	NA
dd_Smed_v6_30338_0_1	-1.49487	0.228285	1.19455	0.61125	0.398658	1	0.294204	1	0.599373	1	0.301296	1	dd_Smed_v4_30338_0_1	NA	NA	NA	NA	NA	NA
dd_Smed_v6_22711_0_1	-1.49377	0.832309	-0.265204	1	0.392676	1	0.270912	1	0.749258	1	-0.0132688	1	dd_Smed_v4_22711_0_1	NA	NA	NA	NA	NA	Low quality cluster
dd_Smed_v6_51914_0_1	-1.49278	1	-0.513897	1	-1.33257	1	Inf	1	-1.6847	1	Inf	1	dd_Smed_v4_51914_0_1	NA	NA	NA	NA	NA	NA
dd_Smed_v6_57171_0_1	-1.49278	1	-0.729639	1	0.0686278	1	0.265446	1	-0.1869	1	-0.523321	1	dd_Smed_v4_57171_0_1	3e-36	glutamate-ammonia ligase (GLUL)	NA	NA	Gln-synt_C,	NA
dd_Smed_v6_61499_0_1	-1.49278	1	-0.345714	1	0.891477	1	0.456461	1	Inf	0.8811	0.559641	1	dd_Smed_v4_61499_0_1	NA	NA	NA	NA	NA	NA
dd_Smed_v6_63171_0_1	-1.49278	1	#NAME?	1	Inf	1	0.271948	1	#NAME?	1	-0.135328	1	dd_Smed_v4_63171_0_1	NA	NA	NA	NA	NA	Neoblast
dd_Smed_v6_79420_0_1	-1.49278	1	-0.169367	1	0.406204	1	-0.0289735	1	0.335498	1	#NAME?	0.929822	dd_Smed_v4_79420_0_1	NA	NA	NA	NA	NA	NA
dd_Smed_v6_83279_0_1	-1.49278	1	#NAME?	1	-0.225668	1	Inf	1	-0.507604	1	NA	NA	dd_Smed_v4_83279_0_1	3e-09	cholecystokinin B receptor (CCKBR)	NA	NA	7tm_1,	NA
dd_Smed_v6_88140_0_1	-1.49278	1	#NAME?	0.833134	0.495096	1	-0.117591	1	#NAME?	1	-0.828351	1	dd_Smed_v4_88140_0_1	NA	NA	NA	NA	NA	NA
dd_Smed_v6_23796_0_1	-1.49166	0.182602	-0.354194	1	-0.172107	1	-0.621321	1	-0.546721	0.802693	-1.76542	0.72034	dd_Smed_v4_23796_0_1	NA	NA	NA	NA	NA	NA
dd_Smed_v6_47117_0_1	-1.48916	0.41183	-0.309819	1	-0.108992	1	0.665583	0.951149	0.765247	0.80297	1.36293	0.716047	dd_Smed_v4_47117_0_1	NA	NA	NA	NA	NA	NA
dd_Smed_v6_35872_0_1	-1.48886	0.68197	-0.414682	1	0.145497	1	0.183476	1	-0.531268	1	0.991257	1	dd_Smed_v4_35872_0_1	1e-09	calponin 1, basic, smooth muscle (CNN1)	NA	NA	Calponin,	NA
dd_Smed_v6_38617_0_1	-1.48736	0.581921	-0.0944357	1	0.845205	1	0.0128023	1	-0.767201	0.912913	0.394258	1	dd_Smed_v4_38617_0_1	NA	NA	NA	NA	NA	NA
dd_Smed_v6_49681_0_1	-1.48696	1	0.555078	1	1.21466	0.882574	-1.10228	1	0.927366	1	-0.217285	1	dd_Smed_v4_49681_0_1	NA	NA	NA	NA	NA	NA
dd_Smed_v6_28336_0_1	-1.48696	1	0.491917	1	0.0559036	1	-0.166795	1	1.69408	0.586075	-1.5952	1	dd_Smed_v4_28336_0_1	NA	NA	NA	NA	NA	NA
dd_Smed_v6_40872_0_1	-1.48696	1	-0.172078	1	-0.655168	1	0.124245	1	NA	NA	#NAME?	1	dd_Smed_v4_40872_0_1	NA	NA	NA	NA	NA	NA
dd_Smed_v6_27715_0_1	-1.4834	0.4442	-0.315233	1	0.194172	1	-0.791739	0.939858	0.266578	1	-0.590876	1	dd_Smed_v4_27715_0_1	NA	NA	NA	NA	NA	NA
dd_Smed_v6_64193_0_1	-1.48291	0.868214	-0.567749	1	Inf	1	0.397816	1	-0.604437	1	0.274952	1	dd_Smed_v4_64193_0_1	NA	NA	NA	NA	NA	NA
dd_Smed_v6_51242_0_1	-1.48124	1	0.0233775	1	-0.102282	1	-0.922775	1	-0.520647	1	-2.73851	0.928544	dd_Smed_v4_1324_0_1	0	protein phosphatase 4, catalytic subunit (PPP4C)	NA	NA	Metallophos,	NA
dd_Smed_v6_57765_0_1	-1.48124	1	#NAME?	1	0.290765	1	Inf	1	NA	NA	-0.550924	1	dd_Smed_v4_57765_0_1	NA	NA	NA	NA	NA	NA
dd_Smed_v6_61564_0_1	-1.48124	1	-1.01184	1	-0.655233	1	0.0112363	1	2.29513	0.766144	-2.83079	0.971702	dd_Smed_v4_12998_0_5	#N/A	#N/A	#N/A	#N/A	#N/A	#N/A
dd_Smed_v6_62291_0_1	-1.48124	1	-0.0635526	1	Inf	1	2.0854	1	Inf	0.641931	-1.31306	1		#N/A	#N/A	#N/A	#N/A	#N/A	#N/A
dd_Smed_v6_77139_0_1	-1.48124	1	0.542705	1	Inf	1	2.13774	1	-0.795341	1	-0.440359	1	dd_Smed_v4_77139_0_1	NA	NA	NA	NA	NA	NA
dd_Smed_v6_77475_0_1	-1.48124	1	0.984363	1	0.502573	1	-0.475735	1	Inf	0.888282	#NAME?	1	dd_Smed_v4_22178_0_1	2e-30	actin, beta-like 2 (ACTBL2)	NA	NA	Actin,	NA
dd_Smed_v6_80059_0_1	-1.48124	1	1.64979	1	-0.447213	1	-0.846612	1	-2.90376	0.717005	#NAME?	1		#N/A	#N/A	#N/A	#N/A	#N/A	#N/A
dd_Smed_v6_87549_0_1	-1.48124	1	-0.99613	1	-2.61735	1	#NAME?	1	#NAME?	1	0.306257	1		#N/A	#N/A	#N/A	#N/A	#N/A	#N/A
dd_Smed_v6_95199_0_1	-1.48124	1	#NAME?	1	1.18645	1	1.19426	1	-0.295366	1	0.0423257	1		#N/A	#N/A	#N/A	#N/A	#N/A	#N/A
dd_Smed_v6_68132_0_1	-1.48124	1	Inf	1	NA	NA	-0.806591	1	#NAME?	1	#NAME?	1		#N/A	#N/A	#N/A	#N/A	#N/A	#N/A
dd_Smed_v6_73318_0_1	-1.48124	1	#NAME?	1	NA	NA	NA	NA	#NAME?	1	-1.93063	1	dd_Smed_v4_73318_0_1	NA	NA	NA	NA	NA	NA
dd_Smed_v6_78719_0_1	-1.48124	1	#NAME?	1	NA	NA	NA	NA	NA	NA	-0.832258	1		#N/A	#N/A	#N/A	#N/A	#N/A	#N/A
dd_Smed_v6_10552_0_1	-1.48058	0.471115	-0.260902	1	0.0618135	1	0.160806	1	-0.0400754	1	-1.5999	0.918234	dd_Smed_v4_10552_0_1	NA	NA	NA	NA	NA	Neoblast
dd_Smed_v6_28712_0_1	-1.47926	1	-0.000575419	1	0.696422	1	0.257479	1	-0.174933	1	1.08017	1	dd_Smed_v4_28712_0_1	1e-07	family with sequence similarity 200, member A (FAM200A)	NA	NA	NA	NA
dd_Smed_v6_61310_0_1	-1.47926	1	-1.16366	1	-1.31458	1	-0.132396	1	2.96797	0.594723	1.36004	1	dd_Smed_v4_61310_0_1	7e-13	POTE ankyrin domain family, member E (POTEE)	NA	NA	NA	NA
dd_Smed_v6_24966_0_1	-1.47879	0.170359	-0.0860728	1	0.147465	1	1.50462	0.167471	-0.476866	0.889468	0.46644	0.973493	dd_Smed_v4_24966_0_1	NA	NA	NA	NA	NA	NA
dd_Smed_v6_33518_0_1	-1.47865	0.5986	1.04563	0.712499	0.361021	1	0.631064	0.957158	-0.0557304	1	0.567778	1	dd_Smed_v4_33518_0_1	NA	NA	NA	NA	NA	NA
dd_Smed_v6_70103_0_1	-1.47827	1	0.422944	1	0.182137	1	-1.823	1	2.02348	1	#NAME?	1	dd_Smed_v4_70103_0_1	NA	NA	NA	NA	NA	NA
dd_Smed_v6_67329_0_1	-1.47823	0.690093	-0.211297	1	0.0456265	1	1.02279	1	0.0801165	1	0.168428	1	dd_Smed_v4_67329_0_1	8e-10	SCAN domain containing 3 (SCAND3)	NA	NA	NA	NA
dd_Smed_v6_69390_0_1	-1.47761	0.697149	0.718851	1	-0.47085	1	-0.223115	1	1.0099	0.998199	0.360389	1	dd_Smed_v4_69390_0_1	NA	NA	NA	NA	NA	NA
dd_Smed_v6_33275_0_1	-1.47756	0.877681	-0.838816	1	0.396902	1	0.289039	1	-0.364118	1	-0.114997	1	dd_Smed_v4_19901_0_2	#N/A	#N/A	#N/A	#N/A	#N/A	#N/A
dd_Smed_v6_46604_0_1	-1.47747	0.342115	-0.562937	1	0.0776958	1	-0.466531	1	0.898313	0.595159	-0.202563	1	dd_Smed_v4_46604_0_1	NA	NA	NA	NA	NA	Gut muscle
dd_Smed_v6_28487_0_1	-1.47321	0.217046	-0.705594	0.952991	-0.698753	1	-1.89145	0.0100975	-3.37355	1.41845e-06	0.0130105	1	dd_Smed_v4_28487_0_1	NA	NA	NA	NA	FGF,	Muscle with multiple voltage gate genes
dd_Smed_v6_72711_0_1	-1.47259	1	-1.50916	0.981246	0.333535	1	-0.018782	1	0.637629	0.995126	0.533442	1	dd_Smed_v4_72711_0_1	NA	NA	NA	NA	NA	NA
dd_Smed_v6_44792_0_1	-1.46979	0.981056	0.572372	1	0.35358	1	0.470437	1	0.837805	1	1.20289	1	dd_Smed_v4_44792_0_1	NA	NA	NA	NA	NA	NA
dd_Smed_v6_68662_0_1	-1.46929	0.658087	1.83752	0.924167	-0.0618321	1	-0.0409701	1	0.847711	0.903061	0.764219	1	dd_Smed_v4_68662_0_1	NA	NA	NA	NA	NA	NA
dd_Smed_v6_20952_0_1	-1.4665	0.202106	-0.999622	0.649254	0.481337	1	-0.467993	1	0.077625	1	0.35628	0.991943	dd_Smed_v4_20952_0_1	NA	NA	NA	NA	NA	NA
dd_Smed_v6_26423_0_1	-1.46628	0.592264	0.130034	1	-0.432001	1	-0.32526	1	-0.6047	0.881911	-0.552464	1	dd_Smed_v4_10805_0_1	NA	NA	NA	NA	NA	NA
dd_Smed_v6_14707_0_1	-1.46419	1.79997e-09	-0.692191	0.0130805	-0.0535676	1	-0.293538	0.480064	0.272734	0.840503	0.3167	0.906995	dd_Smed_v4_14707_0_1	0	dynein, axonemal, heavy chain 6 (DNAH6)	NA	NA	DHC_N2, AAA_6, AAA_7, AAA_5, AAA_6, AAA, AAA_22, T2SE, AAA_18, Sigma54_activat, UPF0079, Mg_chelatase,	NA
dd_Smed_v6_32529_0_1	-1.46395	0.955538	-1.43419	0.846105	-0.0341677	1	-0.147123	1	1.36179	1	0.0246911	1	dd_Smed_v4_32529_0_1	3e-20	dynein, axonemal, heavy chain 5 (DNAH5)	NA	NA	DHC_N1,	NA
dd_Smed_v6_18638_0_4	-1.4639	1	-0.504777	1	Inf	1	Inf	1	-1.10347	1	-1.30021	1	dd_Smed_v4_18638_0_4	NA	NA	NA	NA	NA	NA
dd_Smed_v6_33523_0_1	-1.4639	1	-0.375167	1	-0.704395	1	-0.102882	1	0.461698	1	#NAME?	0.829476	dd_Smed_v4_33523_0_1	NA	NA	NA	NA	NA	NA
dd_Smed_v6_33669_0_1	-1.4639	1	0.643008	1	0.142482	1	Inf	0.907213	0.209921	1	-0.933416	1	dd_Smed_v4_22674_0_1	NA	NA	NA	NA	NA	NA
dd_Smed_v6_42027_0_1	-1.4639	1	-0.795243	1	0.842705	1	0.0788885	1	0.816186	1	-0.830578	1	dd_Smed_v4_42027_0_1	NA	NA	NA	NA	NA	NA
dd_Smed_v6_51653_0_1	-1.4639	1	#NAME?	1	1.00708	1	-0.858677	1	Inf	0.891764	-1.41852	1	dd_Smed_v4_19493_0_1	2e-18	cubilin (intrinsic factor-cobalamin receptor) (CUBN)	NA	NA	CUB,	NA
dd_Smed_v6_53597_0_2	-1.4639	1	-0.136002	1	-0.662142	1	-0.881852	1	-0.0757356	1	#NAME?	0.72146	dd_Smed_v4_53597_0_2	NA	NA	NA	NA	NA	NA
dd_Smed_v6_67475_0_1	-1.4639	1	0.437035	1	-0.00950818	1	Inf	0.791049	Inf	0.921469	Inf	0.929822	dd_Smed_v4_67475_0_1	3e-09	zinc finger, BED-type containing 5 (ZBED5)	NA	NA	NA	NA
dd_Smed_v6_67699_0_1	-1.4639	1	1.11824	1	-1.55777	1	1.17432	1	1.08857	1	-0.448161	1	dd_Smed_v4_67699_0_1	NA	NA	NA	NA	NA	NA
dd_Smed_v6_72295_0_1	-1.4639	1	#NAME?	1	0.947367	1	-2.00099	1	#NAME?	0.57045	Inf	1	dd_Smed_v4_72295_0_1	NA	NA	NA	NA	NA	NA
dd_Smed_v6_72449_0_1	-1.4639	1	1.16168	1	-0.153455	1	-0.448025	1	#NAME?	0.962608	-0.494061	1	dd_Smed_v4_72449_0_1	NA	NA	NA	NA	NA	NA
dd_Smed_v6_73128_0_1	-1.4639	1	0.0919965	1	0.918757	1	0.720427	1	Inf	1	Inf	1	dd_Smed_v4_73128_0_1	NA	NA	NA	NA	NA	NA
dd_Smed_v6_92273_0_1	-1.4639	1	-0.881761	1	-2.34867	1	Inf	1	Inf	1	Inf	1	dd_Smed_v4_92273_0_1	2e-34	tubulin, alpha 1a (TUBA1A)	4e-32	Atub	Tubulin_C,	NA
dd_Smed_v6_96490_0_1	-1.4639	1	Inf	1	-1.10228	1	-0.790624	1	1.37875	1	#NAME?	1	dd_Smed_v4_1751_0_1	4e-177	kelch-like ECH-associated protein 1 (KEAP1)	NA	NA	Kelch_1, Kelch_6, Kelch_2, Kelch_3, BTB, BACK, Kelch_4, Kelch_5,	NA
dd_Smed_v6_96897_0_1	-1.4639	1	#NAME?	1	Inf	1	#NAME?	1	NA	NA	NA	NA	dd_Smed_v4_96897_0_1	4e-38	phosphorylase, glycogen, muscle (PYGM)	NA	NA	Phosphorylase,	NA
dd_Smed_v6_97153_0_1	-1.4639	1	#NAME?	1	0.778855	1	0.82671	1	-0.188553	1	0.438931	1	dd_Smed_v4_97153_0_1	NA	NA	NA	NA	NA	NA
dd_Smed_v6_47552_0_1	-1.46321	0.746526	-0.949157	1	-0.0247705	1	-0.351406	1	2.53581	0.748887	-0.836505	0.839028	dd_Smed_v4_47552_0_1	1e-67	bestrophin 3 (BEST3)	NA	NA	Bestrophin,	NA
dd_Smed_v6_19752_0_1	-1.463	0.396735	-0.53132	1	0.387824	1	-0.516884	1	-0.892219	0.748887	0.230533	1	dd_Smed_v4_19752_0_1	NA	NA	NA	NA	NA	NA
dd_Smed_v6_32024_0_1	-1.46166	0.240323	-0.693671	0.986282	0.0974799	1	0.0702184	1	1.81869	0.125716	1.19208	0.923145	dd_Smed_v4_32024_0_1	5e-16	family with sequence similarity 200, member B (FAM200B)	NA	NA	NA	NA
dd_Smed_v6_34102_0_1	-1.46112	0.526691	-0.122501	1	0.480882	1	0.0857564	1	0.324667	1	0.361868	1	dd_Smed_v4_15749_0_2	NA	NA	NA	NA	NA	NA
dd_Smed_v6_60225_0_1	-1.46016	0.897466	0.0171923	1	0.971299	1	-0.871808	1	0.446974	1	1.24376	1	dd_Smed_v4_60225_0_1	NA	NA	NA	NA	NA	NA
dd_Smed_v6_6915_0_1	-1.45953	1.40255e-09	-0.805756	0.00748983	-0.0961322	1	-0.296717	0.794929	-0.164039	0.785215	-0.238514	1	dd_Smed_v4_6915_0_1	3e-63	heparan sulfate proteoglycan 2 (HSPG2)	4e-48	Low density lipoprotein receptor-1	I-set, Ig_2, ig, Ig_3, V-set, Ldl_recept_a, Laminin_B,	NA
dd_Smed_v6_23262_0_1	-1.45885	0.67924	-1.79678	0.499016	-0.224019	1	0.470201	1	-0.523497	1	-0.108959	1	dd_Smed_v4_23262_0_1	7e-25	guanine nucleotide binding protein (G protein), alpha activating activity polypeptide O (GNAO1)	NA	NA	NA	NA
dd_Smed_v6_1041_0_1	-1.45873	1.80791e-11	-1.07079	2.07471e-06	-1.31957	1.02716e-14	-1.89564	1.30836e-24	-1.33177	5.6694e-11	-1.37286	9.63615e-10	dd_Smed_v4_1041_0_1	NA	NA	NA	NA	NA	NA
dd_Smed_v6_37787_0_1	-1.45872	0.819689	-0.507898	1	-0.444396	1	-0.605752	1	-0.415494	1	1.32739	0.451807	dd_Smed_v4_37787_0_1	NA	NA	NA	NA	NA	NA
dd_Smed_v6_46884_0_1	-1.45772	1	-1.37642	1	-1.82696	1	-1.25861	1	0.702501	1	-1.44426	1	dd_Smed_v4_3051_0_1	NA	NA	NA	NA	NA	Gut
dd_Smed_v6_57630_0_1	-1.45772	1	-1.18652	1	0.0782689	1	-0.609455	1	0.967972	1	-0.832258	1	dd_Smed_v4_57630_0_1	NA	NA	NA	NA	NA	NA
dd_Smed_v6_22749_0_1	-1.45765	0.01329	0.102741	1	0.425205	0.877969	0.251859	1	0.736273	0.418432	1.01988	0.60655	dd_Smed_v4_22749_0_1	NA	NA	NA	NA	Peptidase_A17,	NA
dd_Smed_v6_34409_0_1	-1.45734	0.657346	-0.749518	1	0.140462	1	0.756956	1	1.26219	0.714039	2.13172	0.596721	dd_Smed_v4_23788_0_2	#N/A	#N/A	#N/A	#N/A	#N/A	#N/A
dd_Smed_v6_39985_0_1	-1.45616	0.638739	0.185689	1	1.00572	0.996239	0.060557	1	0.54435	0.993767	0.21762	1	dd_Smed_v4_39985_0_1	NA	NA	NA	NA	NA	NA
dd_Smed_v6_16608_0_1	-1.45602	0.0113374	0.0187219	1	-0.495202	0.733134	-1.05839	0.01086	-0.397838	0.627	-0.266032	0.913345	dd_Smed_v4_16608_0_1	NA	NA	NA	NA	NA	NA
dd_Smed_v6_21142_0_1	-1.45395	0.392971	-0.0490279	1	-0.744037	1	-0.988119	0.771049	-0.518015	0.884097	0.685661	0.99607	dd_Smed_v4_21142_0_1	NA	NA	NA	NA	NA	NA
dd_Smed_v6_50793_0_1	-1.45391	1	-1.22788	1	0.0817964	1	-0.0951827	1	0.252795	1	0.504059	1	dd_Smed_v4_50793_0_1	NA	NA	NA	NA	NA	NA
dd_Smed_v6_38621_0_1	-1.45368	0.451865	0.305156	1	-0.519674	1	-0.0578475	1	0.395899	1	1.3339	0.512406	dd_Smed_v4_38621_0_1	NA	NA	NA	NA	NA	NA
dd_Smed_v6_40492_0_1	-1.45306	0.961882	-0.818333	1	-2.21661	0.714396	-1.46418	1	-0.921038	0.994955	-1.83421	1	dd_Smed_v4_40492_0_1	NA	NA	NA	NA	NA	NA
dd_Smed_v6_40619_0_1	-1.45289	0.684474	-0.62164	1	0.15792	1	0.101615	1	0.614364	1	2.40593	0.465282	dd_Smed_v4_40619_0_1	NA	NA	NA	NA	NA	NA
dd_Smed_v6_48486_0_1	-1.45158	1	-0.0463776	1	0.479222	1	-0.095251	1	-0.460169	1	Inf	0.542455	dd_Smed_v4_48486_0_1	4e-25	actin, gamma 2, smooth muscle, enteric (ACTG2)	NA	NA	NA	NA
dd_Smed_v6_49366_0_1	-1.45158	1	0.474212	1	1.41368	1	2.79496	1	-0.865507	1	-1.08513	1	dd_Smed_v4_49366_0_1	4e-10	neuropeptide S receptor 1 (NPSR1)	NA	NA	7tm_1,	NA
dd_Smed_v6_29842_0_1	-1.44977	0.369908	-0.651376	0.967597	-0.074414	1	0.588994	1	0.584042	0.883788	0.598327	1	dd_Smed_v4_29842_0_1	7e-11	GTF2I repeat domain containing 2 (GTF2IRD2)	NA	NA	NA	NA
dd_Smed_v6_56067_0_1	-1.44866	1	0.29258	1	0.112782	1	0.75792	1	-0.637258	1	-0.220269	1	dd_Smed_v4_56067_0_1	NA	NA	NA	NA	NA	NA
dd_Smed_v6_46184_0_1	-1.44833	0.572853	-0.771545	0.931075	0.386331	1	0.788065	1	0.603754	0.878483	-0.828745	0.833919	dd_Smed_v4_46184_0_1	NA	NA	3e-37	Pol polyprotein	RVT_1,	NA
dd_Smed_v6_37570_0_1	-1.44813	0.556185	-0.923591	1	2.26171	0.0633446	-0.533452	1	-0.647456	0.968737	0.0260071	1	dd_Smed_v4_13734_0_7	#N/A	#N/A	#N/A	#N/A	#N/A	#N/A
dd_Smed_v6_37904_0_1	-1.44783	0.987699	-0.217058	1	0.611317	1	0.143937	1	0.879531	0.938216	-0.0727091	1	dd_Smed_v4_37904_0_1	NA	NA	NA	NA	NA	NA
dd_Smed_v6_26665_0_1	-1.44731	0.00919549	-0.584759	0.545835	0.601128	0.375412	0.229673	1	0.183696	1	0.431966	0.899986	dd_Smed_v4_26665_0_1	3e-09	piggyBac transposable element derived 2 (PGBD2)	NA	NA	DDE_Tnp_1_7,	NA
dd_Smed_v6_14591_0_1	-1.44563	0.41284	0.642921	0.998268	0.488096	0.998534	0.0308099	1	0.328246	1	0.914987	0.346708	dd_Smed_v4_14591_0_1	2e-12	TNF receptor-associated factor 5 (TRAF5)	NA	NA	zf-TRAF,	NA
dd_Smed_v6_19566_0_1	-1.44335	0.335775	0.0584464	1	0.109958	1	-0.322358	1	0.176803	1	0.259546	1	dd_Smed_v4_19566_0_1	NA	NA	NA	NA	NA	NA
dd_Smed_v6_331_0_1	-1.44158	0.539582	-1.16553	0.877507	-0.0571646	1	-0.142387	1	-4.74498	0.000151807	-2.02399	0.435638	dd_Smed_v4_331_0_1	NA	NA	NA	NA	NA	NA
dd_Smed_v6_14417_0_1	-1.44083	0.2925	-1.04643	0.649254	0.241802	1	0.689251	1	1.02146	0.416858	0.821258	0.674843	dd_Smed_v4_12414_0_2	#N/A	#N/A	#N/A	#N/A	#N/A	#N/A
dd_Smed_v6_35953_0_1	-1.44064	0.764713	-1.19118	0.749962	-0.154429	1	0.433368	1	0.678125	0.945957	-1.78856	0.929822	dd_Smed_v4_35953_0_1	NA	NA	NA	NA	NA	myoD+ / Wound-response muscle
dd_Smed_v6_41901_0_1	-1.44025	0.44087	-1.61939	0.589676	0.0134122	1	-1.19818	0.759237	0.373986	1	1.08471	0.782602	dd_Smed_v4_592_0_1	NA	NA	NA	NA	DUF2462,	NA
dd_Smed_v6_59446_0_1	-1.43949	0.989679	-1.69511	0.578475	-1.48783	0.97662	-0.514956	1	-1.08472	0.831724	-0.332085	1	dd_Smed_v4_59446_0_1	NA	NA	NA	NA	NA	NA
dd_Smed_v6_18320_0_1	-1.43945	1	-0.604063	1	1.2191	1	-1.1494	1	-1.90046	0.584472	-0.29589	1	dd_Smed_v4_14778_0_1	2e-75	protocadherin beta 10 (PCDHB10)	NA	NA	Cadherin, Cadherin_2,	Neural
dd_Smed_v6_24673_0_1	-1.43945	1	-0.782634	1	-1.50114	1	-0.972358	1	-0.0503335	1	0.132159	1	dd_Smed_v4_24673_0_1	NA	NA	NA	NA	NA	NA
dd_Smed_v6_57321_0_1	-1.43728	0.911061	-2.57907	0.508721	0.295545	1	-1.21496	0.925982	-0.999277	0.903867	0.932238	0.971059	dd_Smed_v4_57321_0_1	NA	NA	NA	NA	NA	NA
dd_Smed_v6_69055_0_1	-1.43723	0.818652	-0.57141	1	0.935954	1	0.16001	1	-0.280255	1	-1.13427	1	dd_Smed_v4_69055_0_1	2e-113	dynein, axonemal, heavy chain 8 (DNAH8)	NA	NA	MT,	NA
dd_Smed_v6_22700_0_1	-1.43674	0.285415	-0.489711	0.963877	-0.743485	1	0.0457532	1	-0.283682	1	-1.07801	1	dd_Smed_v4_22700_0_1	NA	NA	NA	NA	NA	NA
dd_Smed_v6_34878_0_1	-1.43576	0.995624	-0.663297	1	1.62865	0.996736	-1.19067	1	-0.154259	1	0.735316	1	dd_Smed_v4_34878_0_1	NA	NA	NA	NA	NA	NA
dd_Smed_v6_40426_0_1	-1.43576	1	1.28982	1	0.40862	1	-0.983983	1	-0.0134171	1	-1.00391	1	dd_Smed_v4_40426_0_1	NA	NA	NA	NA	NA	NA
dd_Smed_v6_16823_0_1	-1.43367	0.000389626	-0.213677	1	0.212339	1	0.109386	1	0.469069	0.699259	-0.342588	1	dd_Smed_v4_16823_0_1	NA	NA	NA	NA	NA	NA
dd_Smed_v6_61005_0_1	-1.43362	0.793871	1.13199	1	0.404463	1	-0.218863	1	-0.0114708	1	0.57217	1	dd_Smed_v4_61005_0_1	NA	NA	NA	NA	NA	NA
dd_Smed_v6_19475_0_1	-1.43092	0.205243	-0.991089	0.62606	0.325297	1	0.215681	1	0.93535	0.834949	-0.338578	1	dd_Smed_v4_19475_0_1	NA	NA	NA	NA	NA	NA
dd_Smed_v6_34803_0_1	-1.43018	0.838328	0.0848162	1	-0.533304	1	0.313924	1	-0.780211	0.884173	0.14573	1	dd_Smed_v4_34803_0_1	2e-52	dopamine receptor D2 (DRD2)	NA	NA	7tm_1, 7TM_GPCR_Srsx, 7TM_GPCR_Srx,	NA
dd_Smed_v6_68984_0_1	-1.43009	1	0.852316	1	1.10079	1	-1.31322	1	-0.0726339	1	-0.114408	1	dd_Smed_v4_68984_0_1	NA	NA	NA	NA	NA	NA
dd_Smed_v6_34242_0_1	-1.42988	0.49757	0.0271402	1	0.220457	1	0.776022	0.51183	1.45577	0.29998	-0.287939	1	dd_Smed_v4_14113_0_1	7e-19	NA	NA	NA	DDE_1,	NA
dd_Smed_v6_43201_0_2	-1.42988	0.620403	-0.0904502	1	-0.109133	1	0.164143	1	-0.304902	1	0.234669	1	dd_Smed_v4_43201_0_2	NA	NA	NA	NA	NA	NA
dd_Smed_v6_30631_0_1	-1.42972	0.164044	-0.763214	0.790604	-0.00231186	1	0.4548	1	0.635551	0.864539	0.0279337	1	dd_Smed_v4_10242_0_2	#N/A	#N/A	#N/A	#N/A	#N/A	#N/A
dd_Smed_v6_58938_0_1	-1.42969	0.970779	-0.914751	1	0.500656	1	0.12465	1	1.51801	0.809801	-0.0586866	1	dd_Smed_v4_58938_0_1	NA	NA	NA	NA	NA	NA
dd_Smed_v6_41575_0_1	-1.42845	0.506808	-0.292424	1	0.741178	1	-0.481603	1	-0.126293	1	-0.202104	1	dd_Smed_v4_41575_0_1	NA	NA	NA	NA	NA	NA
dd_Smed_v6_35562_0_1	-1.42723	0.747324	0.701576	1	0.350402	1	0.286949	1	1.61022	0.949357	0.864672	1	dd_Smed_v4_35562_0_1	NA	NA	NA	NA	NA	NA
dd_Smed_v6_48669_0_1	-1.42619	1	0.183455	1	0.648628	1	-0.601853	1	0.187529	1	1.41892	1	dd_Smed_v4_48669_0_1	NA	NA	NA	NA	NA	NA
dd_Smed_v6_33328_0_1	-1.42605	0.993233	0.215543	1	0.232042	1	-0.611907	1	0.132229	1	0.766272	1	dd_Smed_v4_33328_0_1	NA	NA	NA	NA	DDE_Tnp_IS1595,	NA
dd_Smed_v6_85045_0_1	-1.42605	1	0.758865	1	0.439932	1	0.470826	1	0.237514	1	0.0423257	1		#N/A	#N/A	#N/A	#N/A	#N/A	#N/A
dd_Smed_v6_48867_0_1	-1.42476	1	-0.958882	1	0.662609	1	-0.332442	1	Inf	0.35474	1.5188	0.875911	dd_Smed_v4_48867_0_1	NA	NA	NA	NA	NA	NA
dd_Smed_v6_31859_0_1	-1.42205	0.721905	-4.40165	0.0170104	-0.120555	1	0.371448	1	0.199254	1	0.263059	1	dd_Smed_v4_31859_0_1	NA	NA	NA	NA	NA	NA
dd_Smed_v6_39174_0_1	-1.42107	0.615381	-0.985586	0.992644	0.29652	1	0.871978	1	0.68108	1	-0.00689605	1	dd_Smed_v4_19316_0_9	#N/A	#N/A	#N/A	#N/A	#N/A	#N/A
dd_Smed_v6_77050_0_1	-1.42101	1	1.44841	1	Inf	0.541062	0.331272	1	#NAME?	1	-1.108	1	dd_Smed_v4_83377_0_1	NA	NA	NA	NA	NA	NA
dd_Smed_v6_29172_0_1	-1.42101	1	1.05917	1	0.912532	1	1.40767	1	2.84406	0.72512	Inf	1	dd_Smed_v4_14290_0_4	#N/A	#N/A	#N/A	#N/A	#N/A	#N/A
dd_Smed_v6_60613_0_1	-1.42101	1	-0.393039	1	0.0668097	1	0.159734	1	-1.01995	0.986136	1.86467	0.966818	dd_Smed_v4_60613_0_1	3e-25	guanylate cyclase 2F, retinal (GUCY2F)	NA	NA	Guanylate_cyc,	NA
dd_Smed_v6_62596_0_1	-1.42101	1	#NAME?	0.546487	-0.786839	1	0.222708	1	-0.817605	1	-1.93342	1		#N/A	#N/A	#N/A	#N/A	#N/A	#N/A
dd_Smed_v6_52991_0_1	-1.42072	1	-0.00651654	1	0.134079	1	-0.441357	1	Inf	1	#NAME?	1	dd_Smed_v4_52991_0_1	NA	NA	NA	NA	NA	NA
dd_Smed_v6_48914_0_1	-1.41842	0.177444	-1.20035	0.43988	-0.490786	1	-0.640866	0.704364	0.352973	0.974926	-0.557686	1	dd_Smed_v4_48914_0_1	NA	NA	NA	NA	NA	NA
dd_Smed_v6_26930_0_2	-1.41759	0.208986	-0.627995	0.94247	0.387279	1	0.0227047	1	-0.535558	0.976902	0.099	1	dd_Smed_v4_26930_0_2	NA	NA	NA	NA	NA	NA
dd_Smed_v6_16415_0_1	-1.41681	0.479521	0.3578	1	1.65477	0.120646	-0.0106177	1	0.2916	1	0.392978	1	dd_Smed_v4_16415_0_1	NA	NA	NA	NA	Nucleopor_Nup85,	NA
dd_Smed_v6_380_0_1	-1.41635	3.13142e-12	-0.854758	0.000106383	-1.20305	3.70174e-12	-0.635581	0.00145778	-0.611048	0.00861888	-0.694735	0.0102123	dd_Smed_v4_380_0_1	NA	NA	NA	NA	NA	NA
dd_Smed_v6_47683_0_1	-1.41556	1	0.617727	1	-0.542218	1	2.38513	0.823491	2.02903	0.896736	-0.29589	1	dd_Smed_v4_47683_0_1	NA	NA	NA	NA	NA	NA
dd_Smed_v6_66575_0_1	-1.41556	1	0.0503198	1	-1.16357	1	-0.176828	1	0.426988	1	-0.40679	1	dd_Smed_v4_66575_0_1	NA	NA	NA	NA	NA	NA
dd_Smed_v6_86595_0_1	-1.41556	1	-3.12621	0.649254	-0.113239	1	-0.782342	1	1.29513	1	0.310289	1	dd_Smed_v4_86595_0_1	NA	NA	NA	NA	NA	NA
dd_Smed_v6_53397_0_1	-1.41248	0.69786	0.927631	1	0.980837	0.833086	0.192616	1	0.409308	1	-1.56482	1	dd_Smed_v4_53397_0_1	NA	NA	NA	NA	NA	NA
dd_Smed_v6_44142_0_1	-1.41209	1	0.144799	1	-0.420256	1	1.15075	1	-0.530489	1	-0.106049	1	dd_Smed_v4_44142_0_1	NA	NA	NA	NA	NA	NA
dd_Smed_v6_63082_0_1	-1.41209	1	-0.305811	1	0.423119	1	0.090093	1	0.318062	1	-1.41852	1	dd_Smed_v4_63082_0_1	NA	NA	NA	NA	NA	NA
dd_Smed_v6_30827_0_1	-1.41188	0.0363483	0.0296011	1	0.551687	0.526719	-0.0176317	1	0.492521	0.829026	0.516049	1	dd_Smed_v4_30827_0_1	NA	NA	NA	NA	PIF1,	NA
dd_Smed_v6_26440_0_1	-1.41169	1	0.827922	1	Inf	1	0.310104	1	1.51233	1	0.929767	1	dd_Smed_v4_26440_0_1	NA	NA	NA	NA	NA	NA
dd_Smed_v6_63300_0_1	-1.41169	1	0.0413723	1	0.125496	1	-0.771247	1	3.02348	0.540874	-0.494061	1		#N/A	#N/A	#N/A	#N/A	#N/A	#N/A
dd_Smed_v6_67158_0_1	-1.41169	1	0.0267891	1	-2.50287	1	-0.342692	1	-2.29377	0.557365	#NAME?	0.726969	dd_Smed_v4_67158_0_1	2e-65	NA	NA	NA	ATP-gua_Ptrans, ATP-gua_PtransN,	NA
dd_Smed_v6_33060_0_1	-1.41159	0.0346698	-0.337407	1	-0.0601923	1	-0.253302	1	-0.103309	1	0.361957	1	dd_Smed_v4_33060_0_1	NA	NA	NA	NA	NA	NA
dd_Smed_v6_25868_0_1	-1.41058	0.0139456	-0.145054	1	0.179802	1	0.420106	0.871833	0.731524	0.345841	-0.394393	1	dd_Smed_v4_25868_0_1	1e-94	calcium channel, voltage-dependent, T type, alpha 1H subunit (CACNA1H)	NA	NA	Ion_trans,	NA
dd_Smed_v6_58757_0_1	-1.40921	0.872697	-0.681118	1	0.397962	1	0.614377	1	-0.248742	1	1.03204	0.82543	dd_Smed_v4_58757_0_1	NA	NA	NA	NA	NA	NA
dd_Smed_v6_23612_0_1	-1.40921	0.873276	1.30972	1	-0.435113	1	0.56141	1	0.139686	1	0.954555	1	dd_Smed_v4_23612_0_1	NA	NA	NA	NA	NA	Neoblast
dd_Smed_v6_59883_0_1	-1.40898	0.716294	-1.20757	0.958624	-1.12449	0.921893	-0.122745	1	1.57741	0.735018	0.890055	1		#N/A	#N/A	#N/A	#N/A	#N/A	#N/A
dd_Smed_v6_29123_0_1	-1.40764	0.342115	-0.348558	1	-0.841364	1	-0.769231	1	-2.74012	0.000986853	-0.356934	1	dd_Smed_v4_29123_0_1	NA	NA	NA	NA	NA	NA
dd_Smed_v6_50422_0_1	-1.40724	0.582732	-0.918067	1	0.377202	1	0.342721	1	-0.252291	1	0.634121	0.995935	dd_Smed_v4_50422_0_1	NA	NA	NA	NA	NA	NA
dd_Smed_v6_1940_0_1	-1.40721	0.000600118	-0.785204	0.247144	-0.0622406	1	-0.0701139	1	-0.669699	0.228876	-0.493367	0.774697	dd_Smed_v4_1940_0_1	NA	NA	NA	NA	NA	NA
dd_Smed_v6_37567_0_1	-1.40647	0.448328	-0.132562	1	0.189753	1	0.182059	1	0.65842	0.897167	0.801232	0.940548	dd_Smed_v4_37567_0_1	7e-21	tigger transposable element derived 6 (TIGD6)	NA	NA	HTH_Tnp_Tc5,	NA
dd_Smed_v6_31768_0_1	-1.40631	1	#NAME?	1	0.302384	1	1.134	1	1.84245	0.912276	-1.03377	1	dd_Smed_v4_31768_0_1	NA	NA	NA	NA	NA	NA
dd_Smed_v6_39869_0_1	-1.40631	1	-0.483851	1	-1.25533	1	-2.46129	1	-2.04189	1	-1.75998	1	dd_Smed_v4_39869_0_1	NA	NA	NA	NA	NA	NA
dd_Smed_v6_42237_0_1	-1.40631	1	-1.48385	1	-2.18263	1	-1.0877	1	#NAME?	0.962274	0.523118	1	dd_Smed_v4_42237_0_1	NA	NA	NA	NA	NA	NA
dd_Smed_v6_61377_0_1	-1.40631	1	1.45483	1	1.66847	1	-0.605399	1	2.32669	0.893109	-0.322797	1	dd_Smed_v4_61377_0_1	NA	NA	NA	NA	NA	NA
dd_Smed_v6_68773_0_1	-1.40631	1	-0.744944	1	0.22429	1	-0.563952	1	0.250773	1	-2.59933	0.8807	dd_Smed_v4_68773_0_1	NA	NA	NA	NA	NA	NA
dd_Smed_v6_54856_0_1	-1.40456	0.978231	-0.593028	1	0.0131828	1	-0.130779	1	0.250648	1	-0.112051	1	dd_Smed_v4_54856_0_1	NA	NA	NA	NA	NA	NA
dd_Smed_v6_36377_0_1	-1.40423	0.223129	-1.38451	0.345743	-0.972884	0.5316	-1.50673	0.224963	0.617669	0.913133	-2.82098	0.12469	dd_Smed_v4_36377_0_1	NA	NA	NA	NA	NA	NA
dd_Smed_v6_19340_0_1	-1.40135	0.0303552	0.0500701	1	0.117115	1	0.123012	1	0.783181	0.403202	0.375235	0.994676	dd_Smed_v4_19340_0_1	NA	NA	NA	NA	NA	NA
dd_Smed_v6_1071_0_1	-1.3996	0.982117	1.51596	1	-0.0907163	1	4.83959	0.241136	-1.55477	0.907435	4.37632	0.320078	dd_Smed_v4_1071_0_1	3e-17	vitrin (VIT)	NA	NA	VWA, VWA_2,	NA
dd_Smed_v6_22933_0_1	-1.39843	0.0121288	0.0304943	1	-0.488758	1	-0.453961	0.942517	-2.21383	8.66173e-09	-0.651892	1	dd_Smed_v4_22933_0_1	3e-99	UDP-N-acetyl-alpha-D-galactosamine:polypeptide N-acetylgalactosaminyltransferase 11 (GalNAc-T11) (GALNT11)	NA	NA	Glycos_transf_2, Glyco_transf_7C, Glyco_tranf_2_3, Glyco_tranf_2_2,	NA
dd_Smed_v6_31066_0_1	-1.39758	1	2.48425	1	0.270645	1	-3.22999	0.759117	-1.18538	0.973017	3.82373	0.845808	dd_Smed_v4_19242_0_1	NA	NA	NA	NA	NA	NA
dd_Smed_v6_44491_0_1	-1.39758	1	-0.500619	1	1.1057	1	-0.223807	1	-0.105532	1	0.171649	1	dd_Smed_v4_70533_0_1	1e-18	SET domain and mariner transposase fusion gene (SETMAR)5	NA	NA	NA	Unclear
dd_Smed_v6_67177_0_1	-1.39758	1	-1.35227	1	1.01759	1	1.29108	1	1.07989	1	0.864672	1	dd_Smed_v4_67177_0_1	5e-64	NA	NA	NA	A_deaminase,	NA
dd_Smed_v6_68836_0_1	-1.39758	1	NA	NA	1.05438	1	1.12887	1	0.682153	1	-1.44426	1	dd_Smed_v4_68836_0_1	NA	NA	NA	NA	NA	myoD+ / Wound-response muscle
dd_Smed_v6_31215_0_1	-1.397	1	-0.851027	1	2.29273	1	0.651531	1	-2.33648	0.896259	-1.17166	1	dd_Smed_v4_31215_0_1	4e-89	glutamate-ammonia ligase (GLUL)	NA	NA	Gln-synt_C,	NA
dd_Smed_v6_43616_0_1	-1.397	1	-0.462618	1	1.06985	1	2.13665	1	-0.311428	1	1.73864	0.998805	dd_Smed_v4_43616_0_1	NA	NA	NA	NA	RVT_1,	NA
dd_Smed_v6_43825_0_1	-1.397	1	-1.91477	0.922263	0.0284363	1	2.91455	0.942132	-0.946305	0.944094	-1.74691	1	dd_Smed_v4_43825_0_1	NA	NA	NA	NA	NA	NA
dd_Smed_v6_57830_0_1	-1.397	1	0.327194	1	0.557974	1	0.806951	1	-1.44648	0.887833	0.476679	1	dd_Smed_v4_57830_0_1	NA	NA	NA	NA	NA	NA
dd_Smed_v6_35220_0_1	-1.39427	0.318522	0.133003	1	-0.351319	1	0.362867	1	0.751712	0.772052	0.343528	1	dd_Smed_v4_56049_0_1	NA	NA	NA	NA	NA	NA
dd_Smed_v6_67162_0_1	-1.39352	1	0.0234676	1	-0.350459	1	0.476506	1	1.91597	1	3.38768	1	dd_Smed_v4_67162_0_1	NA	NA	NA	NA	NA	NA
dd_Smed_v6_17553_0_1	-1.39293	0.317211	-0.673177	0.974488	-0.621805	0.965171	0.284572	1	0.537254	0.96963	1.08072	0.83974	dd_Smed_v4_17553_0_1	NA	NA	NA	NA	NA	NA
dd_Smed_v6_30646_0_1	-1.39256	0.736877	0.223725	1	-0.126742	1	-0.0763051	1	-0.672133	1	-0.976585	1	dd_Smed_v4_30646_0_1	NA	NA	NA	NA	NA	NA
dd_Smed_v6_19877_0_1	-1.39058	0.874787	-0.386115	1	0.226054	1	-0.747791	1	-1.37929	0.56993	1.62297	0.848698	dd_Smed_v4_19877_0_1	NA	NA	NA	NA	NA	NA
dd_Smed_v6_22365_0_1	-1.38832	1	0.68148	1	1.02995	1	1.65481	1	#NAME?	0.281899	-2.71109	1	dd_Smed_v4_22365_0_1	NA	NA	NA	NA	NA	NA
dd_Smed_v6_50089_0_1	-1.38832	1	-0.00243053	1	0.587833	1	-0.820726	1	0.362687	1	-1.37403	1		#N/A	#N/A	#N/A	#N/A	#N/A	#N/A
dd_Smed_v6_7270_0_1	-1.38832	1	-0.279725	1	#NAME?	1	-0.605031	1	-1.46466	0.904509	1.72232	1	dd_Smed_v4_7270_0_1	NA	NA	NA	NA	NA	Muscle, unclear what type, expresses genes previously observed in low quality libs
dd_Smed_v6_74919_0_1	-1.38762	1	-0.945882	1	Inf	1	NA	NA	Inf	1	#NAME?	1	dd_Smed_v4_74919_0_1	3e-14	transmembrane protease, serine 3 (TMPRSS3)C	NA	NA	Trypsin,	NA
dd_Smed_v6_36912_0_1	-1.38525	0.772548	0.00461884	1	-0.0375759	1	-0.138672	1	0.978175	0.870449	0.256269	1	dd_Smed_v4_36912_0_1	NA	NA	NA	NA	NA	NA
dd_Smed_v6_37673_0_1	-1.38335	0.46296	-0.898479	0.879251	0.322886	1	0.134825	1	0.5274	0.975873	-0.4126	1	dd_Smed_v4_11954_0_2	#N/A	#N/A	#N/A	#N/A	#N/A	#N/A
dd_Smed_v6_80628_0_1	-1.38321	1	#NAME?	1	-0.447051	1	-1.69533	1	#NAME?	1	#NAME?	1	dd_Smed_v4_80628_0_1	NA	NA	NA	NA	NA	NA
dd_Smed_v6_89271_0_1	-1.3811	0.817079	-0.0252984	1	1.44251	1	0.0933845	1	-1.19982	1	2.10762	0.86222	dd_Smed_v4_89271_0_1	NA	NA	NA	NA	NA	NA
dd_Smed_v6_48721_0_1	-1.3795	0.649311	-0.605329	1	0.0547927	1	0.512626	1	-0.45026	1	0.876099	1	dd_Smed_v4_48721_0_1	NA	NA	NA	NA	NA	NA
dd_Smed_v6_16171_0_1	-1.37933	0.491594	0.392059	1	0.255349	1	0.174995	1	0.14577	1	0.940619	1	dd_Smed_v4_16171_0_1	NA	NA	NA	NA	NA	NA
dd_Smed_v6_49045_0_1	-1.37901	1	-0.119106	1	0.358404	1	1.62391	0.78669	0.573492	1	0.551839	1	dd_Smed_v4_49045_0_1	NA	NA	NA	NA	NA	NA
dd_Smed_v6_62720_0_1	-1.37901	1	0.854651	1	-0.564703	1	-0.922598	1	0.0149257	1	0.140698	1	dd_Smed_v4_62720_0_1	1e-11	testis derived transcript (3 LIM domains) (TES)	7e-41	FHL-1	PET,	NA
dd_Smed_v6_40278_0_1	-1.37863	0.838669	#NAME?	0.712502	-0.788416	1	0.538198	1	-1.11599	0.948362	-2.44621	1	dd_Smed_v4_40278_0_1	1e-15	GTF2I repeat domain containing 2 (GTF2IRD2)	NA	NA	NA	NA
dd_Smed_v6_51844_0_1	-1.37813	0.40245	-0.744074	1	-0.347201	1	-0.688286	1	0.77308	0.837231	-0.128808	1	dd_Smed_v4_51844_0_1	NA	NA	NA	NA	NA	NA
dd_Smed_v6_28032_0_1	-1.3756	0.815779	0.25902	1	1.89473	1	0.361666	1	-1.31785	0.871267	-1.37078	1	dd_Smed_v4_28032_0_1	3e-21	outer dense fiber of sperm tails 3 (ODF3)	NA	NA	SHIPPO-rpt,	NA
dd_Smed_v6_37605_0_1	-1.37395	1	#NAME?	0.887738	1.20531	1	-0.19311	1	-1.0304	1	0.724441	1	dd_Smed_v4_37605_0_1	NA	NA	NA	NA	NA	NA
dd_Smed_v6_66124_0_1	-1.37388	0.672827	0.0244357	1	0.0926601	1	0.21758	1	0.923629	0.904509	-0.448806	1	dd_Smed_v4_66124_0_1	NA	NA	NA	NA	NA	NA
dd_Smed_v6_27014_0_1	-1.37313	0.170519	-0.950101	0.522613	0.105709	1	-0.0979789	1	0.368506	0.994503	0.643182	1	dd_Smed_v4_27014_0_1	NA	NA	NA	NA	NA	NA
dd_Smed_v6_29016_0_1	-1.37079	0.825643	-0.888296	1	-0.470981	1	-0.0378051	1	0.0983023	1	Inf	0.503485	dd_Smed_v4_29016_0_1	NA	NA	NA	NA	NA	NA
dd_Smed_v6_56517_0_1	-1.36964	1	2.47504	0.91354	-0.245993	1	0.737561	1	-1.0148	1	-3.2544	0.923145	dd_Smed_v4_56517_0_1	3e-18	UDP-Gal:betaGlcNAc beta 1,4- galactosyltransferase, polypeptide 4 (B4GALT4)	NA	NA	Glyco_transf_7N,	MyoD+ Muscle
dd_Smed_v6_54747_0_1	-1.3673	0.625755	0.32835	1	1.3416	0.75574	0.266595	1	0.252754	1	0.5188	1	dd_Smed_v4_54747_0_1	NA	NA	NA	NA	NA	NA
dd_Smed_v6_34928_0_1	-1.36597	0.74144	-0.415618	1	0.207213	1	0.339033	1	-0.117674	1	0.0571407	1	dd_Smed_v4_34928_0_1	1e-16	NYN domain and retroviral integrase containing (NYNRIN)	NA	NA	rve,	NA
dd_Smed_v6_44067_0_2	-1.36523	0.955788	-0.769693	1	1.89089	1	0.810842	1	0.1755	1	1.57217	0.91205		#N/A	#N/A	#N/A	#N/A	#N/A	#N/A
dd_Smed_v6_77921_0_1	-1.36464	1	1.74157	1	0.473324	1	1.35586	1	-0.745242	1	0.289072	1	dd_Smed_v4_66899_0_1	NA	NA	NA	NA	NA	NA
dd_Smed_v6_43985_0_1	-1.36455	0.891666	0.0652708	1	-0.353882	1	0.300291	1	0.765247	1	-0.421711	1	dd_Smed_v4_12526_0_3	#N/A	#N/A	#N/A	#N/A	#N/A	#N/A
dd_Smed_v6_42268_0_1	-1.36417	0.883028	-0.294244	1	0.558529	1	-0.501121	1	0.875531	0.768598	-0.369633	1	dd_Smed_v4_42268_0_1	NA	NA	NA	NA	NA	NA
dd_Smed_v6_53632_0_1	-1.3636	0.672827	-0.323056	1	0.817544	1	0.698446	1	0.00381115	1	-0.8236	1	dd_Smed_v4_53632_0_1	NA	NA	NA	NA	Pkinase,	NA
dd_Smed_v6_80041_0_1	-1.3632	1	-0.493869	1	1.27716	1	1.47025	1	0.929743	0.940017	0.4048	1	dd_Smed_v4_80041_0_1	2e-13	zinc finger, BED-type containing 5 (ZBED5)	NA	NA	NA	NA
dd_Smed_v6_28465_0_1	-1.36319	1	-1.42328	1	0.78742	1	1.39163	1	0.805715	1	-1.37403	1	dd_Smed_v4_28465_0_1	NA	NA	NA	NA	NA	NA
dd_Smed_v6_44374_0_1	-1.36319	1	NA	NA	1.01904	1	1.12003	1	Inf	1	#NAME?	1	dd_Smed_v4_44374_0_1	NA	NA	NA	NA	NA	NA
dd_Smed_v6_47830_0_1	-1.36319	1	-0.757494	1	1.89089	1	Inf	1	-0.604398	1	-1.93619	1	dd_Smed_v4_47830_0_1	7e-24	natriuretic peptide receptor B/guanylate cyclase B (atrionatriuretic peptide receptor B) (NPR2)	NA	NA	Guanylate_cyc,	NA
dd_Smed_v6_57438_0_2	-1.36319	1	-1.91318	1	0.910146	1	-0.489013	1	Inf	1	0.791357	1	dd_Smed_v4_57438_0_2	NA	NA	NA	NA	NA	NA
dd_Smed_v6_62957_0_1	-1.36319	1	-0.100807	1	0.532046	1	-0.292655	1	-0.0042348	1	0.171649	1	dd_Smed_v4_62957_0_1	NA	NA	NA	NA	NA	NA
dd_Smed_v6_81371_0_1	-1.36319	1	1.63221	1	0.436035	1	0.25214	1	1.53805	0.963534	0.890055	1	dd_Smed_v4_81371_0_1	NA	NA	NA	NA	NA	NA
dd_Smed_v6_92244_0_1	-1.36319	1	1.75886	1	-0.447213	1	0.621849	1	0.593816	1	1.45853	1	dd_Smed_v4_92244_0_1	NA	NA	NA	NA	NA	NA
dd_Smed_v6_96678_0_1	-1.36319	1	0.161677	1	-2.45253	1	0.494511	1	Inf	1	#NAME?	1	dd_Smed_v4_11647_0_1	2e-09	PR domain containing 5 (PRDM5)	NA	NA	zf-C2H2_4, zf-C2H2,	NA
dd_Smed_v6_37483_0_1	-1.36187	0.8823	0.531326	1	-0.513485	1	0.178412	1	0.78856	1	0.0869155	1	dd_Smed_v4_37483_0_1	NA	NA	NA	NA	NA	NA
dd_Smed_v6_10626_0_1	-1.36018	9.78177e-05	-0.589841	0.361908	-0.114309	1	-0.330742	0.807166	0.431893	0.600757	0.194436	1	dd_Smed_v4_10626_0_1	NA	NA	NA	NA	NA	NA
dd_Smed_v6_57_0_1	-1.35786	0.066611	-0.93618	0.54466	0.245435	1	-0.391834	1	-4.09088	7.91841e-12	-1.25881	0.343641	dd_Smed_v4_57_0_1	2e-11	tissue factor pathway inhibitor (lipoprotein-associated coagulation inhibitor) (TFPI)	1e-16	Serine protease inhibitor-1	Kunitz_BPTI,	NA
dd_Smed_v6_34905_0_1	-1.35699	0.950985	-0.590205	1	0.073765	1	-0.367791	1	0.444141	1	2.17925	0.465282	dd_Smed_v4_34905_0_1	NA	NA	NA	NA	NA	NA
dd_Smed_v6_53003_0_1	-1.35685	0.795781	-1.53389	1	0.76515	1	-0.0345215	1	-0.0569674	1	-0.505154	1	dd_Smed_v4_53003_0_1	NA	NA	NA	NA	NA	NA
dd_Smed_v6_59635_0_1	-1.35685	0.917562	-0.99215	1	-0.00379011	1	Inf	1	-0.566797	1	-0.135328	1	dd_Smed_v4_34960_0_1	NA	NA	NA	NA	NA	NA
dd_Smed_v6_46809_0_1	-1.35376	0.661927	0.0313878	1	0.508273	1	0.839093	1	1.07884	0.807332	3.01885	0.217233	dd_Smed_v4_46809_0_1	NA	NA	NA	NA	NA	NA
dd_Smed_v6_70607_0_1	-1.35337	0.959652	-0.343763	1	0.799915	1	-0.62993	1	0.837999	1	1.76422	1	dd_Smed_v4_70607_0_1	NA	NA	NA	NA	NA	NA
dd_Smed_v6_26703_0_1	-1.35278	0.573868	0.867123	0.918207	-0.186565	1	0.0832169	1	-1.01571	0.499906	-0.0495996	1	dd_Smed_v4_26703_0_1	NA	NA	5e-68	Smedxin-11	Innexin,	NA
dd_Smed_v6_18222_0_1	-1.35172	0.433026	-0.271065	1	0.311766	1	0.166098	1	0.319033	1	0.227522	1	dd_Smed_v4_18222_0_1	NA	NA	NA	NA	NA	NA
dd_Smed_v6_55112_0_1	-1.35167	0.875203	-3.18214e-07	1	0.770528	1	0.280365	1	1.20943	0.847378	0.384924	1	dd_Smed_v4_55112_0_1	NA	NA	NA	NA	MULE,	NA
dd_Smed_v6_76373_0_1	-1.35147	0.93125	-0.966657	1	-1.45663	1	-0.266625	1	-0.439414	1	-0.123871	1	dd_Smed_v4_76373_0_1	NA	NA	NA	NA	NA	NA
dd_Smed_v6_38995_0_1	-1.35143	0.266456	-0.199733	1	1.00377	0.521504	0.877769	0.633853	0.646548	0.90764	-0.177215	1	dd_Smed_v4_38995_0_1	NA	NA	NA	NA	NA	NA
dd_Smed_v6_55576_0_1	-1.3511	1	0.113322	1	-0.171868	1	Inf	1	-0.96485	0.986229	0.548181	1	dd_Smed_v4_16236_0_2	#N/A	#N/A	#N/A	#N/A	#N/A	#N/A
dd_Smed_v6_53915_0_1	-1.35071	0.743401	0.102206	1	0.179406	1	0.959711	1	-1.05088	0.787722	-0.761222	0.758653	dd_Smed_v4_53915_0_1	NA	NA	NA	NA	NA	NA
dd_Smed_v6_74841_0_1	-1.35034	0.715708	0.869506	1	0.23211	1	-1.81661	0.859033	0.564032	1	-0.659955	1	dd_Smed_v4_74841_0_1	1e-95	dynein, axonemal, heavy chain 8 (DNAH8)	NA	NA	Dynein_heavy,	NA
dd_Smed_v6_19058_0_3	-1.34881	0.265138	0.401279	1	0.143589	1	0.135366	1	-0.290304	0.935661	0.444686	1	dd_Smed_v4_19058_0_3	NA	NA	NA	NA	NA	NA
dd_Smed_v6_62160_0_1	-1.34479	1	0.581311	1	-0.567754	1	-1.36617	1	1.15367	0.856745	-1.54552	1	dd_Smed_v4_62160_0_1	6e-10	tigger transposable element derived 6 (TIGD6)	NA	NA	DDE_1,	NA
dd_Smed_v6_23885_0_1	-1.34357	0.724711	1.02176	1	1.29647	1	1.3903	0.916746	-0.594546	1	0.692702	1	dd_Smed_v4_23885_0_1	NA	NA	NA	NA	NA	NA
dd_Smed_v6_104171_0_1	-1.34348	1	-1.17208	1	NA	NA	-1.67193	1	#NAME?	1	Inf	1	dd_Smed_v4_104171_0_1	NA	NA	NA	NA	NA	NA
dd_Smed_v6_18443_0_4	-1.34348	1	1.7354	1	0.753945	1	-0.738696	1	-2.2965	0.752178	NA	NA	dd_Smed_v4_18443_0_4	NA	NA	NA	NA	NA	NA
dd_Smed_v6_25762_0_1	-1.34348	1	0.526049	1	-1.68579	1	-2.75262	0.912176	-1.6847	1	-0.300207	1	dd_Smed_v4_25762_0_1	NA	NA	NA	NA	NA	NA
dd_Smed_v6_29218_0_1	-1.34348	1	0.798791	1	-0.0222334	1	Inf	0.614138	0.186253	1	-0.109945	1	dd_Smed_v4_29218_0_1	NA	NA	NA	NA	NA	NA
dd_Smed_v6_40043_0_1	-1.34348	1	3.16208	0.779124	-0.361976	1	-0.859355	1	-1.76545	1	0.433161	1	dd_Smed_v4_3110_0_1	0	NA	2e-72	Chromodomain helicase DNA-binding protein 4	SNF2_N, Helicase_C, Zip,	NA
dd_Smed_v6_44075_0_1	-1.34348	1	1.71154	1	0.361816	1	-0.590938	1	-0.530489	1	-0.836153	1	dd_Smed_v4_44075_0_1	NA	NA	NA	NA	NA	NA
dd_Smed_v6_57431_0_1	-1.34348	1	-2.51142	0.905577	-0.251375	1	-0.298047	1	0.723835	1	#NAME?	1	dd_Smed_v4_57431_0_1	6e-09	GTF2I repeat domain containing 2 (GTF2IRD2)	NA	NA	NA	NA
dd_Smed_v6_58561_0_1	-1.34348	1	Inf	1	0.0754792	1	-0.0531957	1	#NAME?	0.812213	Inf	1	dd_Smed_v4_16495_0_3	#N/A	#N/A	#N/A	#N/A	#N/A	#N/A
dd_Smed_v6_58776_0_1	-1.34348	1	#NAME?	1	#NAME?	1	#NAME?	1	-1.37533	0.995755	#NAME?	1	dd_Smed_v4_58776_0_1	3e-43	tubulin, beta 4B class IVb (TUBB4B)	NA	NA	Tubulin_C,	NA
dd_Smed_v6_65996_0_1	-1.34348	1	0.09437	1	1.90659	1	0.239474	1	-0.152452	1	1.2335	1	dd_Smed_v4_65996_0_1	NA	NA	NA	NA	NA	NA
dd_Smed_v6_71714_0_1	-1.34348	1	-1.98727	0.975994	0.709294	1	1.23059	1	#NAME?	0.964256	#NAME?	1	dd_Smed_v4_71714_0_1	1e-11	proteasome (prosome, macropain) 26S subunit, non-ATPase, 8 (PSMD8)	NA	NA	PCI_Csn8,	NA
dd_Smed_v6_74911_0_1	-1.34348	1	0.754452	1	-1.17943	1	-2.66798	1	1.481	1	1.56729	1	dd_Smed_v4_9222_0_1	NA	NA	NA	NA	NA	NA
dd_Smed_v6_75753_0_1	-1.34348	1	0.572372	1	-0.127895	1	-0.10235	1	-0.540912	1	NA	NA	dd_Smed_v4_75753_0_1	NA	NA	NA	NA	NA	NA
dd_Smed_v6_81166_0_1	-1.34348	1	-0.25538	1	#NAME?	1	-0.287006	1	-0.215651	1	-1.01028	1	dd_Smed_v4_81166_0_1	NA	NA	NA	NA	NA	NA
dd_Smed_v6_83803_0_1	-1.34348	1	-1.22135	1	2.08296	1	Inf	1	-0.314411	1	2.1866	0.884997	dd_Smed_v4_69631_0_1	NA	NA	NA	NA	DDE_Tnp_IS1595,	NA
dd_Smed_v6_84242_0_1	-1.34348	1	#NAME?	1	1.37614	1	-1.38939	1	0.593816	1	0.864672	1	dd_Smed_v4_84242_0_1	NA	NA	NA	NA	NA	NA
dd_Smed_v6_84560_0_1	-1.34348	1	-1.00652	1	2.22909	1	-0.311331	1	1.02879	1	1.20289	1	dd_Smed_v4_84560_0_1	2e-09	actin, gamma 1 (ACTG1)	NA	NA	NA	NA
dd_Smed_v6_87364_0_1	-1.34348	1	Inf	1	0.856172	1	0.46215	1	Inf	0.867195	#NAME?	1	dd_Smed_v4_87364_0_1	NA	NA	NA	NA	NA	NA
dd_Smed_v6_90977_0_1	-1.34348	1	0.0760705	1	0.947367	1	#NAME?	1	1.37151	1	NA	NA	dd_Smed_v4_1570_0_1	NA	NA	NA	NA	Cellulase, Glyco_hydro_42,	NA
dd_Smed_v6_50311_0_1	-1.34348	1	-0.617688	1	NA	NA	Inf	1	-2.90376	0.74677	-1.29589	1	dd_Smed_v4_50311_0_1	4e-69	tubulin, alpha 1a (TUBA1A)	6e-42	Atub	Tubulin_C,	NA
dd_Smed_v6_79274_0_1	-1.34348	1	Inf	1	NA	NA	NA	NA	-0.297499	1	NA	NA	dd_Smed_v4_79274_0_1	NA	NA	NA	NA	NA	NA
dd_Smed_v6_54912_0_1	-1.34283	0.500435	-0.926156	0.884613	-1.01212	0.555468	-0.572743	1	0.766008	0.873607	-0.131543	1	dd_Smed_v4_54912_0_1	NA	NA	NA	NA	NA	NA
dd_Smed_v6_55767_0_1	-1.34103	0.500435	-0.763651	0.913611	0.510176	1	-0.750403	1	0.529274	0.997071	0.791928	1	dd_Smed_v4_55767_0_1	2e-40	NA	NA	NA	NA	NA
dd_Smed_v6_39529_0_1	-1.34087	0.635729	-0.74135	0.998521	-0.531021	1	-0.798651	1	1.08638	0.81093	0.866205	1	dd_Smed_v4_39529_0_1	NA	NA	NA	NA	7tm_1,	NA
dd_Smed_v6_25474_0_1	-1.33635	0.786634	0.147454	1	0.0187675	1	0.689574	1	0.790286	0.903695	0.161032	1	dd_Smed_v4_25474_0_1	4e-22	family with sequence similarity 200, member A (FAM200A)	NA	NA	NA	NA
dd_Smed_v6_26944_0_1	-1.33621	0.259428	-1.2955	0.0851941	-1.30251	0.0524996	-0.874144	0.845652	0.458511	0.94488	-0.730925	0.446444	dd_Smed_v4_26944_0_1	2e-15	BTB (POZ) domain containing 17 (BTBD17)	NA	NA	BTB, BACK,	NA
dd_Smed_v6_42841_0_1	-1.33497	0.942693	0.0106038	1	-0.0306715	1	0.631218	1	2.54722	0.281777	-0.824614	1	dd_Smed_v4_70674_0_1	6e-08	zinc finger, MYM-type 6 (ZMYM6)	NA	NA	NA	NA
dd_Smed_v6_64064_0_1	-1.33497	0.964887	2.14012	1	0.410648	1	1.64835	0.908288	Inf	0.464407	1.1368	1	dd_Smed_v4_64064_0_1	NA	NA	2e-16	Pol polyprotein	NA	NA
dd_Smed_v6_28674_0_1	-1.33443	0.658443	-0.426131	1	-0.0675974	1	-0.396702	1	-0.301723	1	-0.0408635	1	dd_Smed_v4_28674_0_1	NA	NA	NA	NA	NA	NA
dd_Smed_v6_22358_0_1	-1.33352	0.864643	0.412892	1	-0.221665	1	-1.42775	0.391996	-0.355432	1	-0.341599	1	dd_Smed_v4_22358_0_1	NA	NA	NA	NA	NA	Gut muscle
dd_Smed_v6_27421_0_1	-1.33193	0.804855	-1.44938	0.657326	0.216084	1	-0.556018	1	-0.0642469	1	1.36296	0.635797	dd_Smed_v4_23154_0_1	NA	NA	NA	NA	DNA_pol_B_2,	NA
dd_Smed_v6_9182_0_1	-1.33019	3.42815e-10	-0.60976	0.0212361	-0.478832	0.162213	-0.400368	0.173088	-1.57315	1.67915e-18	-0.723889	0.00640122	dd_Smed_v4_9182_0_1	2e-103	myo-inositol oxygenase (MIOX)	NA	NA	DUF706,	Gut (2)
dd_Smed_v6_82731_0_1	-1.33009	1	#NAME?	1	0.219095	1	-0.313215	1	Inf	1	Inf	1	dd_Smed_v4_48962_0_1	NA	NA	NA	NA	NA	MyoD+ Muscle
dd_Smed_v6_43982_0_1	-1.32936	0.664294	-0.467935	1	0.343201	1	0.24654	1	0.819932	1	-0.720291	1	dd_Smed_v4_43982_0_2	NA	NA	NA	NA	NA	NA
dd_Smed_v6_26749_0_1	-1.32816	0.787215	0.47271	1	-1.01478	1	-0.179459	1	0.822276	0.960203	0.651945	1	dd_Smed_v4_26749_0_1	NA	NA	NA	NA	NA	NA
dd_Smed_v6_15638_0_1	-1.32662	1	0.161677	1	-2.10645	1	Inf	0.457078	-2.12945	0.830303	Inf	0.560747	dd_Smed_v4_15638_0_1	3e-29	GLI pathogenesis-related 2 (GLIPR2)	NA	NA	CAP,	NA
dd_Smed_v6_29642_0_1	-1.32662	1	-1.66938	1	-0.666203	1	-0.487529	1	#NAME?	0.791553	-1.71272	1	dd_Smed_v4_23301_0_1	NA	NA	NA	NA	NA	NA
dd_Smed_v6_46304_0_1	-1.32662	1	-0.838323	1	-0.102282	1	0.483565	1	1.56622	1	-0.448161	1	dd_Smed_v4_2280_0_1	0	adenylosuccinate lyase (ADSL)	NA	NA	Lyase_1, ADSL_C,	NA
dd_Smed_v6_48824_0_2	-1.32662	1	0.550472	1	-1.11816	1	-1.35413	1	-0.876458	1	0.579754	1	dd_Smed_v4_48824_0_2	NA	NA	NA	NA	NA	NA
dd_Smed_v6_75964_0_1	-1.32662	1	Inf	0.950607	-0.967812	1	#NAME?	1	#NAME?	0.826286	0.897857	1	dd_Smed_v4_75964_0_1	NA	NA	NA	NA	NA	NA
dd_Smed_v6_78871_0_1	-1.32662	1	#NAME?	1	0.685503	1	-1.02027	1	Inf	0.932939	Inf	1	dd_Smed_v4_78871_0_1	NA	NA	NA	NA	NA	NA
dd_Smed_v6_94036_0_1	-1.32662	1	NA	NA	-0.280391	1	-0.869283	1	#NAME?	0.727491	-1.13533	1	dd_Smed_v4_95312_0_1	NA	NA	NA	NA	NA	NA
dd_Smed_v6_59311_0_1	-1.32617	0.720254	-0.502466	1	0.0694028	1	-0.259093	1	-0.378049	1	1.24589	0.678789	dd_Smed_v4_59311_0_1	6e-12	piggyBac transposable element derived 4 (PGBD4)	NA	NA	DDE_Tnp_1_7,	NA
dd_Smed_v6_22674_0_1	-1.3261	0.304987	0.452111	1	-0.531731	1	-0.568964	1	-0.11901	1	-0.954161	0.678789	dd_Smed_v4_22674_0_1	NA	NA	NA	NA	NA	NA
dd_Smed_v6_35316_0_1	-1.3256	0.944168	0.782683	1	2.06702	1	2.09228	1	Inf	0.655055	0.300498	1	dd_Smed_v4_17753_0_1	2e-11	zinc finger, BED-type containing 5 (ZBED5)	NA	NA	NA	NA
dd_Smed_v6_35480_0_1	-1.32553	0.418104	0.0176755	1	-0.307244	1	0.0542876	1	0.36709	0.965477	0.107485	1	dd_Smed_v4_35480_0_1	NA	NA	NA	NA	NA	NA
dd_Smed_v6_68963_0_1	-1.32538	0.871692	-0.139816	1	0.728124	1	Inf	1	1.08801	0.902798	-1.74691	1	dd_Smed_v4_68963_0_1	NA	NA	NA	NA	NA	NA
dd_Smed_v6_48152_0_1	-1.32391	1	-0.867424	1	1.04713	1	0.723975	1	0.807018	0.87525	-0.639643	1	dd_Smed_v4_66936_0_1	NA	NA	NA	NA	NA	NA
dd_Smed_v6_17514_0_1	-1.32374	0.657892	-0.14238	1	-0.0271215	1	-1.10297	1	-0.682688	0.929206	0.069639	1	dd_Smed_v4_17514_0_1	NA	NA	NA	NA	NA	NA
dd_Smed_v6_31128_0_1	-1.3235	0.965544	-0.228082	1	0.388723	1	-0.873268	1	2.32239	0.88325	-3.12722	0.887725	dd_Smed_v4_31128_0_1	NA	NA	NA	NA	NA	NA
dd_Smed_v6_24197_0_1	-1.3235	0.997176	Inf	1	#NAME?	0.896617	-0.851675	1	-1.6098	0.820615	0.364693	1	dd_Smed_v4_24197_0_1	NA	NA	NA	NA	NA	NA
dd_Smed_v6_63242_0_1	-1.3235	1	1.07227	1	2.88088	0.84399	-0.957319	1	-1.29227	0.877345	-2.93342	0.990668	dd_Smed_v4_63242_0_1	NA	NA	NA	NA	NA	NA
dd_Smed_v6_27671_0_1	-1.3235	1	1.96021	0.924167	-0.178666	1	-0.157148	1	-0.933826	0.989146	-2.82504	0.84538	dd_Smed_v4_27671_0_1	4e-16	radial spoke head 4 homolog A (Chlamydomonas) (RSPH4A)	NA	NA	Radial_spoke,	NA
dd_Smed_v6_28105_0_1	-1.3235	1	-0.949827	1	0.0915297	1	-0.53431	1	1.30276	1	-0.195037	1	dd_Smed_v4_28105_0_1	NA	NA	NA	NA	NA	NA
dd_Smed_v6_32911_0_1	-1.3235	1	Inf	1	Inf	1	#NAME?	1	-1.20004	1	Inf	1	dd_Smed_v4_29855_0_1	NA	NA	NA	NA	NA	NA
dd_Smed_v6_49277_0_1	-1.3235	1	0.709327	1	-0.171705	1	1.47309	1	-0.200041	1	#NAME?	1	dd_Smed_v4_61010_0_1	2e-14	SET domain and mariner transposase fusion gene (SETMAR)5	NA	NA	NA	NA
dd_Smed_v6_50213_0_2	-1.3235	1	Inf	1	0.257085	1	-2.89079	0.929966	2.20761	0.834949	Inf	1	dd_Smed_v4_50213_0_2	NA	NA	NA	NA	NA	NA
dd_Smed_v6_54443_0_1	-1.3235	1	#NAME?	0.914036	2.75803	1	-2.84795	0.814295	#NAME?	0.788628	-1.32141	1	dd_Smed_v4_54443_0_1	NA	NA	NA	NA	NA	NA
dd_Smed_v6_55909_0_1	-1.3235	1	-1.5329	1	1.50207	1	0.205473	1	2.37017	0.891788	#NAME?	1	dd_Smed_v4_22644_0_4	#N/A	#N/A	#N/A	#N/A	#N/A	#N/A
dd_Smed_v6_56455_0_1	-1.3235	1	1.19978	1	#NAME?	1	-2.3784	1	-1.20503	1	0.57217	1	dd_Smed_v4_56455_0_1	2e-69	tubulin, alpha 8 (TUBA8)	1e-20	TUBE1	Tubulin, Tubulin_C,	NA
dd_Smed_v6_62234_0_1	-1.3235	1	1.08525	1	#NAME?	1	-1.35442	1	NA	NA	Inf	1	dd_Smed_v4_62234_0_1	NA	NA	NA	NA	NA	NA
dd_Smed_v6_67889_0_1	-1.3235	1	#NAME?	1	-1.34655	1	-0.183257	1	-0.418692	1	#NAME?	1	dd_Smed_v4_67889_0_1	NA	NA	NA	NA	NA	NA
dd_Smed_v6_69721_0_1	-1.3235	1	1.40862	1	0.346109	1	-1.1494	1	-0.188553	1	Inf	1	dd_Smed_v4_69721_0_1	6e-46	eukaryotic translation elongation factor 2 (EEF2)	NA	NA	EFG_C,	NA
dd_Smed_v6_72326_0_1	-1.3235	1	-1.02482	1	1.14912	1	-1.26981	1	1.36424	1	2.06103	1	dd_Smed_v4_20683_0_1	8e-64	transient receptor potential cation channel, subfamily A, member 1 (TRPA1)	2e-36	Transient receptor potential cation channel A -1	Ank_2, Ank, Ank_5, Ank_4, Ank_3,	NA
dd_Smed_v6_80976_0_1	-1.3235	1	-0.0681347	1	-0.729511	1	0.655231	1	0.927366	1	1.18139	1	dd_Smed_v4_80976_0_1	NA	NA	NA	NA	NA	NA
dd_Smed_v6_83962_0_1	-1.3235	1	0.402006	1	1.09716	1	-0.0276707	1	-0.297499	1	-1.22027	1		#N/A	#N/A	#N/A	#N/A	#N/A	#N/A
dd_Smed_v6_85645_0_1	-1.3235	1	2.15788	1	-0.142448	1	-0.162026	1	-0.530489	1	-1.02793	1	dd_Smed_v4_85645_0_1	NA	NA	NA	NA	NA	NA
dd_Smed_v6_88850_0_1	-1.3235	1	-0.100807	1	#NAME?	1	-0.66388	1	-1.30645	1	Inf	1	dd_Smed_v4_88850_0_1	NA	NA	NA	NA	NA	NA
dd_Smed_v6_89136_0_1	-1.3235	1	-0.437788	1	0.757502	1	-0.213962	1	Inf	0.695446	-2.29805	1	dd_Smed_v4_89136_0_1	NA	NA	NA	NA	NA	NA
dd_Smed_v6_89226_0_1	-1.3235	1	0.0760705	1	#NAME?	1	-0.698201	1	NA	NA	0.495084	1	dd_Smed_v4_89226_0_1	NA	NA	NA	NA	TBP,	NA
dd_Smed_v6_98318_0_1	-1.3235	1	0.0230992	1	Inf	1	-0.111876	1	Inf	1	-0.135328	1	dd_Smed_v4_98318_0_1	9e-13	solute carrier family 4, sodium bicarbonate cotransporter, member 4 (SLC4A4)	NA	NA	HCO3_cotransp,	NA
dd_Smed_v6_52976_0_1	-1.3235	1	#NAME?	1	NA	NA	NA	NA	#NAME?	1	Inf	1	dd_Smed_v4_52976_0_1	2e-18	heat shock 70kDa protein 8 (HSPA8)	NA	NA	NA	NA
dd_Smed_v6_103411_0_1	-1.3235	1	Inf	1	1.36857	1	-1.00847	1	NA	NA	-0.448161	1	dd_Smed_v4_15511_0_1	NA	NA	NA	NA	PP2C,	NA
dd_Smed_v6_21130_0_1	-1.32306	0.366391	-0.811873	0.879679	-0.708413	1	-1.36282	0.557225	-0.560397	1	0.200757	1	dd_Smed_v4_21130_0_1	NA	NA	NA	NA	NA	NA
dd_Smed_v6_3654_0_1	-1.32292	2.57272e-11	-1.05514	4.62764e-06	-0.221685	1	-0.35352	0.440725	0.401933	0.479534	-0.157058	1	dd_Smed_v4_3654_0_1	1e-11	microtubule-associated protein 1B (MAP1B)	NA	NA	NA	NA
dd_Smed_v6_34796_0_1	-1.32225	0.0950697	0.519506	0.994316	0.659713	0.84399	-0.0769993	1	1.16707	0.33211	-0.0881532	1	dd_Smed_v4_34796_0_1	6e-21	tubulin, alpha 1a (TUBA1A)	NA	NA	NA	NA
dd_Smed_v6_28413_0_1	-1.32211	0.526816	-0.202737	1	-0.170498	1	-0.426369	1	-0.118603	1	-0.0989127	1	dd_Smed_v4_28413_0_1	NA	NA	NA	NA	NA	NA
dd_Smed_v6_53049_0_1	-1.32187	0.863786	-0.542244	1	0.0518158	1	-1.32232	1	1.7715	1	0.257818	1	dd_Smed_v4_45817_0_2	#N/A	#N/A	#N/A	#N/A	#N/A	#N/A
dd_Smed_v6_24954_0_1	-1.32069	0.241557	-0.845987	0.643033	0.342543	1	0.297897	1	0.527306	0.806907	-0.986685	0.755497	dd_Smed_v4_24954_0_1	NA	NA	NA	NA	NA	NA
dd_Smed_v6_38573_0_1	-1.32027	0.622697	-0.95639	0.96082	-0.26443	1	0.498117	1	-0.882923	0.945957	2.05964	0.410776	dd_Smed_v4_17428_0_1	NA	NA	NA	NA	NA	NA
dd_Smed_v6_30587_0_2	-1.32008	0.494986	-0.245204	1	0.661715	0.976471	-0.143254	1	0.306444	1	1.02922	0.911353	dd_Smed_v4_30587_0_2	NA	NA	NA	NA	NA	NA
dd_Smed_v6_41297_0_1	-1.31965	1	-0.8847	1	0.750722	1	0.810391	1	0.666511	1	0.154646	1	dd_Smed_v4_41297_0_1	1e-09	USO1 vesicle transport factor (USO1)	NA	NA	NA	NA
dd_Smed_v6_13603_0_1	-1.31828	0.000458999	-1.3581	0.00166773	-0.516412	0.184382	-0.868905	0.000635372	-0.352809	0.550047	-0.00278161	1	dd_Smed_v4_13603_0_1	NA	NA	NA	NA	NA	NA
dd_Smed_v6_36726_0_1	-1.31776	0.747324	-0.506269	1	0.562079	1	0.075603	1	2.10418	0.35589	-0.106049	1	dd_Smed_v4_36726_0_1	NA	NA	NA	NA	NA	NA
dd_Smed_v6_94047_0_1	-1.31771	1	-0.0156373	1	0.520879	1	-0.396002	1	#NAME?	1	-1.93619	1	dd_Smed_v4_94047_0_1	NA	NA	NA	NA	NA	NA
dd_Smed_v6_25972_0_1	-1.31771	0.700358	-0.154661	1	-0.732183	1	-2.14296	0.345531	-0.141783	1	2.02753	0.810886	dd_Smed_v4_25972_0_1	NA	NA	NA	NA	NA	NA
dd_Smed_v6_30612_0_1	-1.31751	0.0996101	-0.198757	1	0.0380425	1	0.0230072	1	-1.02586	0.109773	0.156277	1	dd_Smed_v4_30612_0_1	NA	NA	NA	NA	ASC,	NA
dd_Smed_v6_71425_0_1	-1.31513	1	-2.40405	1	-1.90748	1	1.77497	1	1.03363	1	-2.09909	1	dd_Smed_v4_71425_0_1	NA	NA	NA	NA	NA	NA
dd_Smed_v6_31405_0_1	-1.3151	0.404871	-2.00472	0.512537	0.886383	0.84368	-0.0884121	1	1.15785	0.772724	1.70999	0.289386	dd_Smed_v4_31405_0_1	NA	NA	NA	NA	NA	Low quality
dd_Smed_v6_4159_0_1	-1.3149	5.73848e-08	-1.15214	3.10754e-06	-1.24581	3.61362e-11	-1.39521	7.48147e-13	-0.692392	0.0173203	-1.13533	2.26285e-06	dd_Smed_v4_4159_0_1	NA	NA	NA	NA	LCCL,	NA
dd_Smed_v6_69578_0_1	-1.3147	0.817838	-1.17612	0.969065	0.375383	1	0.524035	1	-0.942756	0.900003	0.612914	1	dd_Smed_v4_69578_0_1	NA	NA	NA	NA	NA	NA
dd_Smed_v6_26476_0_1	-1.31401	0.934232	-0.670037	1	-0.318747	1	-0.872179	1	0.167349	1	-0.627713	1	dd_Smed_v4_26476_0_1	NA	NA	NA	NA	NA	NA
dd_Smed_v6_60851_0_1	-1.31378	0.744012	0.583386	1	-0.553903	1	0.0858143	1	3.0385	0.272768	1.2682	1	dd_Smed_v4_60851_0_1	NA	NA	NA	NA	NA	NA
dd_Smed_v6_49225_0_1	-1.3136	0.763597	-1.61681	0.810034	0.452255	1	-0.192242	1	-0.798324	0.981749	1.11695	0.810042	dd_Smed_v4_49225_0_1	NA	NA	NA	NA	NA	NA
dd_Smed_v6_42_0_1	-1.31198	0.778081	-0.254431	1	0.315566	1	0.629348	1	-0.915707	0.932352	-1.25319	0.887589	dd_Smed_v4_42_0_1	NA	NA	NA	NA	NA	myoD+ / Dorsal muscle
dd_Smed_v6_26071_0_1	-1.31162	0.791303	0.971175	1	0.661091	1	0.273993	1	0.0698929	1	-0.320336	1	dd_Smed_v4_6854_0_9	#N/A	#N/A	#N/A	#N/A	#N/A	#N/A
dd_Smed_v6_29595_0_1	-1.31121	0.868533	0.46237	1	-0.555597	1	0.0722279	1	0.057904	1	3.27636	0.463334	dd_Smed_v4_29595_0_1	NA	NA	NA	NA	NA	NA
dd_Smed_v6_73220_0_1	-1.31038	0.945877	-1.77507	0.973279	0.335308	1	0.383887	1	0.0971764	1	1.50952	1	dd_Smed_v4_10954_0_2	#N/A	#N/A	#N/A	#N/A	#N/A	#N/A
dd_Smed_v6_20012_0_1	-1.31038	0.982322	-0.550253	1	0.219095	1	0.186486	1	0.617485	1	-0.135328	1	dd_Smed_v4_20012_0_1	5e-17	defender against cell death 1 (DAD1)	NA	NA	NA	NA
dd_Smed_v6_32745_0_1	-1.31031	0.404871	0.136086	1	0.735087	0.813326	-0.180725	1	0.569254	0.826286	0.799111	0.771551	dd_Smed_v4_32745_0_1	NA	NA	NA	NA	NA	NA
dd_Smed_v6_65139_0_1	-1.31003	0.827288	-1.51905	1	0.337375	1	0.652213	1	-1.69419	0.585987	1.45853	1	dd_Smed_v4_56793_0_1	2e-07	heat shock 70kDa protein 7 (HSP70B) (HSPA7)	NA	NA	NA	NA
dd_Smed_v6_26222_0_1	-1.30841	0.798211	-0.400235	1	-0.251213	1	3.48318	0.157122	-3.24291	0.077633	-0.00988866	1	dd_Smed_v4_26222_0_1	NA	NA	NA	NA	NA	NA
dd_Smed_v6_34768_0_1	-1.30804	0.842037	0.134357	1	0.282892	1	-0.612326	1	0.517187	1	-0.265269	1	dd_Smed_v4_34768_0_1	NA	NA	NA	NA	NA	NA
dd_Smed_v6_30884_0_1	-1.30758	1	Inf	1	NA	NA	#NAME?	1	NA	NA	#NAME?	1		#N/A	#N/A	#N/A	#N/A	#N/A	#N/A
dd_Smed_v6_37476_0_1	-1.30746	0.621985	0.0643821	1	0.440902	1	-0.0586626	1	0.185696	1	1.86695	0.379653	dd_Smed_v4_37476_0_1	NA	NA	NA	NA	Dimer_Tnp_hAT,	NA
dd_Smed_v6_101482_0_1	-1.30691	1	NA	NA	-0.557236	1	Inf	1	-0.530489	1	#NAME?	1	dd_Smed_v4_101482_0_1	5e-07	NA	NA	NA	NA	NA
dd_Smed_v6_20984_0_2	-1.30691	0.945437	-0.198905	1	0.183614	1	0.993327	1	1.70297	0.754352	-0.597976	1	dd_Smed_v4_14458_0_2	#N/A	#N/A	#N/A	#N/A	#N/A	#N/A
dd_Smed_v6_32898_0_1	-1.30691	0.973103	-1.98628	0.929566	0.841274	1	-0.468677	1	0.816186	1	1.04233	1	dd_Smed_v4_32898_0_1	NA	NA	NA	NA	NA	NA
dd_Smed_v6_17854_0_1	-1.30691	1	#NAME?	0.779426	-0.0137977	1	0.319774	1	0.826806	1	Inf	1	dd_Smed_v4_17854_0_1	7e-65	arrestin, beta 1 (ARRB1)	NA	NA	Arrestin_C, Arrestin_N,	NA
dd_Smed_v6_25800_0_1	-1.30691	1	1.10871	1	0.28701	1	-1.65389	1	-2.76212	0.644491	-1.39118	1	dd_Smed_v4_25800_0_1	1e-12	Fas apoptotic inhibitory molecule 2 (FAIM2)	NA	NA	Bax1-I,	NA
dd_Smed_v6_48905_0_1	-1.30691	1	0.623911	1	-2.71949	1	0.0880301	1	-1.23807	0.871354	-1.6882	1	dd_Smed_v4_48905_0_1	3e-11	death-associated protein kinase 1 (DAPK1)	NA	NA	NA	NA
dd_Smed_v6_53142_0_1	-1.30691	1	1.89912	1	0.156083	1	-0.0572395	1	-0.232643	1	-0.425883	1	dd_Smed_v4_5870_0_3	#N/A	#N/A	#N/A	#N/A	#N/A	#N/A
dd_Smed_v6_55661_0_1	-1.30691	1	2.16168	1	1.20484	1	1.23014	1	0.927366	1	Inf	0.874424	dd_Smed_v4_55661_0_1	NA	NA	NA	NA	NA	NA
dd_Smed_v6_59124_0_1	-1.30691	1	-0.100807	1	#NAME?	1	0.888124	1	-0.0955195	1	#NAME?	1	dd_Smed_v4_59124_0_1	NA	NA	NA	NA	NA	NA
dd_Smed_v6_63187_0_1	-1.30691	1	#NAME?	1	0.908121	1	-0.00630965	1	1.91631	0.745238	1.73084	0.928415	dd_Smed_v4_63187_0_1	NA	NA	NA	NA	NA	NA
dd_Smed_v6_68699_0_1	-1.30691	1	0.594359	1	0.627161	1	0.409445	1	Inf	0.718825	0.5188	1	dd_Smed_v4_68699_0_1	NA	NA	NA	NA	NA	NA
dd_Smed_v6_79562_0_1	-1.30691	1	3.06805	0.648043	0.923109	1	0.0753514	1	-1.47009	0.916095	1.36289	1	dd_Smed_v4_23527_0_1	6e-32	SET domain and mariner transposase fusion gene (SETMAR)5	NA	NA	NA	Gut muscle
dd_Smed_v6_80647_0_1	-1.30691	1	#NAME?	0.957451	0.798124	1	#NAME?	1	Inf	1	-0.186462	1	dd_Smed_v4_80647_0_1	2e-20	tubulin, gamma 2 (TUBG2)	NA	NA	NA	NA
dd_Smed_v6_81425_0_1	-1.30691	1	-1.55025	1	-0.0704432	1	-0.0704791	1	1.96244	0.988669	1.73198	1	dd_Smed_v4_5076_0_1	2e-79	collagen, type IV, alpha 3 (Goodpasture antigen) binding protein (COL4A3BP)	NA	NA	PH, START,	NA
dd_Smed_v6_59683_0_1	-1.3067	0.634993	-1.84493	0.612204	-0.146024	1	0.0718328	1	0.300941	1	-0.459644	1	dd_Smed_v4_59683_0_1	NA	NA	NA	NA	NA	NA
dd_Smed_v6_42578_0_1	-1.30666	0.301525	-0.924156	0.782161	-0.14462	1	-0.493799	1	-0.0931329	1	-0.0626019	1	dd_Smed_v4_42578_0_1	NA	NA	NA	NA	DDE_Tnp_1_7,	NA
dd_Smed_v6_24661_0_1	-1.3044	0.658443	1.15578	0.834453	1.25341	0.434241	0.169974	1	0.346818	1	-0.113741	1	dd_Smed_v4_24661_0_1	NA	NA	NA	NA	NA	NA
dd_Smed_v6_35678_0_1	-1.30425	0.680038	0.527986	1	0.64878	1	0.157488	1	0.878758	0.840228	0.444761	1	dd_Smed_v4_35678_0_1	NA	NA	NA	NA	NA	NA
dd_Smed_v6_47399_0_1	-1.30324	1	-1.00652	1	0.0852588	1	0.1017	1	-1.85561	0.361569	-0.448161	1	dd_Smed_v4_68109_0_1	NA	NA	NA	NA	NA	NA
dd_Smed_v6_55390_0_2	-1.30324	1	Inf	1	-1.85682	1	0.62145	1	Inf	0.930057	NA	NA	dd_Smed_v4_55390_0_2	NA	NA	NA	NA	NA	NA
dd_Smed_v6_77984_0_1	-1.30324	1	Inf	1	-0.202561	1	NA	NA	NA	NA	#NAME?	1	dd_Smed_v4_77984_0_1	NA	NA	NA	NA	NA	NA
dd_Smed_v6_86434_0_1	-1.30324	1	-0.881761	1	#NAME?	1	-1.41236	1	#NAME?	0.991108	#NAME?	1	dd_Smed_v4_86434_0_1	2e-15	polymerase (RNA) II (DNA directed) polypeptide A, 220kDa (POLR2A)	NA	NA	RNA_pol_Rpb1_3,	NA
dd_Smed_v6_88562_0_1	-1.30324	1	-1.91381	1	-1.81063	1	1.83259	1	#NAME?	0.839127	Inf	0.935922	dd_Smed_v4_88562_0_1	NA	NA	NA	NA	NA	NA
dd_Smed_v6_91360_0_1	-1.30324	1	-0.0156373	1	#NAME?	1	-1.1128	1	NA	NA	NA	NA	dd_Smed_v4_91360_0_1	NA	NA	NA	NA	NA	NA
dd_Smed_v6_96245_0_1	-1.30324	1	NA	NA	Inf	1	Inf	1	-1.32933	1	Inf	1	dd_Smed_v4_96245_0_1	NA	NA	NA	NA	NA	NA
dd_Smed_v6_61674_0_1	-1.30304	0.917677	-0.943458	0.978391	0.111255	1	0.684161	1	0.253142	1	-0.56132	1	dd_Smed_v4_30060_0_1	1e-18	SET domain and mariner transposase fusion gene (SETMAR)	NA	NA	Transposase_1,	NA
dd_Smed_v6_77011_0_1	-1.30238	0.880393	#NAME?	1	0.142211	1	#NAME?	1	Inf	0.891602	#NAME?	1	dd_Smed_v4_77011_0_1	NA	NA	NA	NA	NA	NA
dd_Smed_v6_13796_0_1	-1.30228	1	2.47317	1	0.832216	1	0.487573	1	0.480999	1	Inf	0.746975	dd_Smed_v4_13796_0_1	NA	NA	NA	NA	NA	NA
dd_Smed_v6_30148_0_1	-1.30187	1	-1.95208	0.885361	0.251099	1	-0.64886	1	-0.115992	1	0.471982	1	dd_Smed_v4_30148_0_1	NA	NA	NA	NA	zf-RING_2, zf-C3HC4_2, zf-C3HC4_3, zf-C3HC4,	NA
dd_Smed_v6_78966_0_1	-1.30043	0.957386	1.66103	1	0.282111	1	-0.00987929	1	-0.973476	0.970336	-3.58887	0.632501	dd_Smed_v4_20351_0_2	#N/A	#N/A	#N/A	#N/A	#N/A	#N/A
dd_Smed_v6_46654_0_1	-1.30043	0.973283	-0.576496	1	0.99131	1	-0.0411858	1	-2.19714	0.611344	-1.29589	1		#N/A	#N/A	#N/A	#N/A	#N/A	#N/A
dd_Smed_v6_42391_0_1	-1.30043	0.980747	0.738488	1	-2.70038	1	-0.97713	1	1.81432	0.893475	-2.12912	0.978324	dd_Smed_v4_42391_0_1	NA	NA	NA	NA	NA	NA
dd_Smed_v6_84296_0_1	-1.30043	1	0.144782	1	0.775713	1	0.557802	1	2.53208	0.820722	Inf	1	dd_Smed_v4_84296_0_1	NA	NA	NA	NA	NA	NA
dd_Smed_v6_48415_0_1	-1.29987	0.91929	-0.707619	1	0.334248	1	0.51539	1	-0.212696	1	0.878789	0.881904	dd_Smed_v4_42614_0_2	NA	NA	NA	NA	NA	NA
dd_Smed_v6_27156_0_1	-1.29952	0.852492	-0.466859	1	0.765881	1	-1.08615	1	2.56986	0.762695	0.156235	1	dd_Smed_v4_27156_0_1	NA	NA	NA	NA	Pkinase,	NA
dd_Smed_v6_23894_0_1	-1.29931	1	#NAME?	1	0.34458	1	1.47039	0.893397	-0.0757356	1	0.163847	1	dd_Smed_v4_23894_0_1	NA	NA	NA	NA	NA	NA
dd_Smed_v6_68861_0_1	-1.29931	1	0.108706	1	1.05442	1	0.183142	1	-0.530489	1	2.78785	0.770774	dd_Smed_v4_68861_0_1	NA	NA	NA	NA	NA	NA
dd_Smed_v6_42950_0_1	-1.29809	0.346633	0.65913	1	0.734223	1	-0.0051724	1	0.790635	0.82474	0.397597	1	dd_Smed_v4_2519_0_1	5e-96	coiled-coil domain containing 93 (CCDC93)	NA	NA	KOG2701,	NA
dd_Smed_v6_16311_0_1	-1.29774	1	Inf	1	Inf	1	1.21568	1	1.1924	0.936128	-0.940523	1	dd_Smed_v4_16311_0_1	NA	NA	NA	NA	NA	NA
dd_Smed_v6_69504_0_1	-1.29774	1	1.07607	1	0.707196	1	-0.656473	1	0.674227	1	NA	NA	dd_Smed_v4_69504_0_1	NA	NA	NA	NA	NA	NA
dd_Smed_v6_69794_0_1	-1.29774	1	0.131985	1	-0.913849	1	-1.35442	1	-0.128719	1	1.11555	1	dd_Smed_v4_69794_0_1	NA	NA	NA	NA	NA	NA
dd_Smed_v6_70225_0_1	-1.29774	1	#NAME?	1	-0.740642	1	#NAME?	1	1.44405	1	-1.44426	1	dd_Smed_v4_70225_0_1	NA	NA	NA	NA	NA	NA
dd_Smed_v6_87551_0_1	-1.29774	1	NA	NA	Inf	1	NA	NA	NA	NA	#NAME?	1	dd_Smed_v4_11794_1_4	#N/A	#N/A	#N/A	#N/A	#N/A	#N/A
dd_Smed_v6_97833_0_1	-1.29774	1	Inf	1	0.386864	1	Inf	1	-0.0726339	1	0.476679	1	dd_Smed_v4_97833_0_1	NA	NA	NA	NA	NA	NA
dd_Smed_v6_17875_0_1	-1.29554	0.319589	-0.0840762	1	-0.10098	1	0.300778	1	1.15516	0.122282	0.615668	0.900198	dd_Smed_v4_17875_0_1	NA	NA	NA	NA	NA	Gut (2)
dd_Smed_v6_64249_0_1	-1.29543	0.876023	-0.192636	1	-0.66276	1	-0.427215	1	2.0233	0.596787	-1.16244	1	dd_Smed_v4_20561_0_1	3e-08	NA	NA	NA	NA	NA
dd_Smed_v6_61646_0_1	-1.29516	1	-1.13312	1	-0.394879	1	0.2294	1	-1.22652	0.875829	0.381409	1	dd_Smed_v4_1308_0_1	8e-12	TNF receptor-associated factor 5 (TRAF5)	3e-40	TNF receptor associated factor-2	zf-TRAF, MATH,	NA
dd_Smed_v6_72924_0_1	-1.29516	1	-0.349618	1	1.47072	1	1.59978	1	2.29513	0.789738	-2.37608	1	dd_Smed_v4_72924_0_1	NA	NA	NA	NA	NA	NA
dd_Smed_v6_51178_0_1	-1.29465	0.79811	0.553925	1	0.312786	1	0.835594	1	-0.00907909	1	-0.109301	1	dd_Smed_v4_51178_0_1	NA	NA	NA	NA	NA	NA
dd_Smed_v6_6728_0_1	-1.29446	1.05049e-10	-1.44308	4.89008e-12	-0.886207	1.50699e-06	-1.19177	7.91496e-11	-0.438283	0.173096	-1.34598	6.3763e-07	dd_Smed_v4_6728_0_1	NA	NA	NA	NA	NA	NA
dd_Smed_v6_30430_0_1	-1.29362	0.813806	-0.297638	1	0.0800229	1	0.174319	1	-0.553632	1	0.585606	1	dd_Smed_v4_30430_0_1	NA	NA	NA	NA	NA	NA
dd_Smed_v6_47857_0_1	-1.2936	0.817079	-0.305374	1	0.459415	1	1.46704	0.666675	0.753711	1	-1.05059	1	dd_Smed_v4_47857_0_1	NA	NA	NA	NA	NA	NA
dd_Smed_v6_15537_0_1	-1.29296	0.320681	-0.464936	1	0.405725	1	0.206676	1	0.120312	1	-0.482577	1	dd_Smed_v4_15537_0_1	NA	NA	NA	NA	NA	NA
dd_Smed_v6_30898_0_1	-1.29289	0.821304	-0.137575	1	0.986207	1	-0.167941	1	1.36895	0.820615	-0.117185	1	dd_Smed_v4_30898_0_1	NA	NA	NA	NA	NA	Neoblast
dd_Smed_v6_33335_0_1	-1.29289	0.870084	0.0745981	1	3.27033	0.561901	1.95309	0.813348	0.378006	1	-2.21878	0.978088	dd_Smed_v4_33335_0_1	NA	NA	NA	NA	NA	NA
dd_Smed_v6_70245_0_1	-1.29269	0.701888	-1.17982	0.961091	0.227662	1	0.595777	1	2.18304	0.640168	0.627288	1	dd_Smed_v4_70245_0_1	NA	NA	NA	NA	NA	NA
dd_Smed_v6_48309_0_1	-1.2924	0.953451	-0.155154	1	1.97463	0.755172	-0.798256	1	0.762756	1	1.99756	1	dd_Smed_v4_44645_0_1	NA	NA	NA	NA	NA	NA
dd_Smed_v6_90565_0_1	-1.2924	0.983527	-1.66469	1	-1.62421	1	1.04732	1	0.501337	1	-0.829292	1	dd_Smed_v4_90565_0_1	7e-28	neuroligin 1 (NLGN1)	NA	NA	COesterase,	NA
dd_Smed_v6_22062_0_1	-1.29055	0.0744016	-0.534162	0.737375	0.241158	1	0.064626	1	0.145689	1	0.719128	0.707445	dd_Smed_v4_22062_0_1	6e-08	zinc finger, BED-type containing 4 (ZBED4)	NA	NA	NA	NA
dd_Smed_v6_90714_0_1	-1.2904	1	1.34374	1	2.11906	1	-1.64837	1	Inf	1	0.476679	1	dd_Smed_v4_90714_0_1	NA	NA	NA	NA	NA	NA
dd_Smed_v6_7272_0_1	-1.28964	8.86343e-06	-1.4106	1.26103e-06	-1.0752	0.000181555	-0.147688	1	-0.823272	0.0399604	-2.16681	6.68906e-13	dd_Smed_v4_7272_0_1	2e-49	lactamase, beta (LACTB)	NA	NA	Beta-lactamase,	NA
dd_Smed_v6_62283_0_1	-1.28924	0.927019	-0.632719	1	-0.410685	1	0.155896	1	0.0633527	1	-1.83615	1	dd_Smed_v4_62283_0_1	NA	NA	NA	NA	NA	NA
dd_Smed_v6_52076_0_1	-1.28918	1	-0.940048	1	1.56826	1	1.28276	1	-0.0726339	1	#NAME?	1	dd_Smed_v4_52076_0_1	NA	NA	NA	NA	Spindle_Spc25,	NA
dd_Smed_v6_42684_0_1	-1.28891	0.503618	-0.334574	1	0.577803	0.783245	-0.0355867	1	0.754206	0.840263	-0.803792	1	dd_Smed_v4_42684_0_1	NA	NA	NA	NA	NA	Neoblast
dd_Smed_v6_18453_0_1	-1.28834	0.902834	-0.130938	1	-0.11869	1	-0.0649906	1	-0.87615	0.79148	-0.00774895	1	dd_Smed_v4_30717_0_2	NA	NA	NA	NA	NA	NA
dd_Smed_v6_41506_0_1	-1.28693	1	2.45582	1	1.28279	1	1.54235	1	-1.31143	1	#NAME?	1		#N/A	#N/A	#N/A	#N/A	#N/A	#N/A
dd_Smed_v6_52647_0_1	-1.28693	1	-0.0182618	1	1.7897	1	-0.361371	1	Inf	1	#NAME?	1	dd_Smed_v4_52647_0_1	NA	NA	NA	NA	NA	NA
dd_Smed_v6_60047_0_1	-1.28693	1	-0.0602675	1	0.146621	1	0.411107	1	0.0356225	1	-0.324185	1	dd_Smed_v4_60047_0_1	NA	NA	NA	NA	NA	NA
dd_Smed_v6_61312_0_1	-1.28693	1	Inf	0.879982	-0.934071	1	0.819546	1	-0.162214	1	-1.44426	1		#N/A	#N/A	#N/A	#N/A	#N/A	#N/A
dd_Smed_v6_74842_0_1	-1.28693	1	1.87247	1	2.35134	1	-0.12305	1	2.1204	0.912286	Inf	1	dd_Smed_v4_74842_0_1	NA	NA	NA	NA	NA	NA
dd_Smed_v6_78961_0_1	-1.28693	1	#NAME?	0.598482	0.492809	1	0.0870003	1	-1.9981	0.873598	-1.97686	1	dd_Smed_v4_78961_0_1	NA	NA	NA	NA	NA	NA
dd_Smed_v6_81374_0_1	-1.28693	1	Inf	1	-1.56195	1	-0.705996	1	NA	NA	Inf	1	dd_Smed_v4_81374_0_1	NA	NA	NA	NA	NA	NA
dd_Smed_v6_83701_0_1	-1.28693	1	Inf	1	-0.788924	1	-0.509669	1	Inf	1	#NAME?	1	dd_Smed_v4_83701_0_1	5e-09	ELL associated factor 1 (EAF1)	NA	NA	EAF,	NA
dd_Smed_v6_87727_0_1	-1.28693	1	-0.203529	1	0.923576	1	-1.27919	1	-0.188553	1	2.07485	1	dd_Smed_v4_87727_0_1	NA	NA	NA	NA	NA	NA
dd_Smed_v6_92600_0_1	-1.28693	1	Inf	1	-1.70061	1	#NAME?	1	Inf	0.940486	Inf	1	dd_Smed_v4_92600_0_1	2e-09	ubiquitin fusion degradation 1 like (yeast) (UFD1L)	NA	NA	NA	NA
dd_Smed_v6_96014_0_1	-1.28693	1	#NAME?	1	#NAME?	1	-0.735802	1	NA	NA	-1.93342	1	dd_Smed_v4_96014_0_1	NA	NA	NA	NA	NA	NA
dd_Smed_v6_14827_0_3	-1.2865	0.665676	0.433101	1	0.25694	1	0.871187	0.773104	0.742843	0.907185	-0.571508	1	dd_Smed_v4_14827_0_3	NA	NA	NA	NA	NA	NA
dd_Smed_v6_64247_0_1	-1.28628	0.931702	-0.240639	1	0.0255776	1	0.257233	1	1.57168	0.719506	-1.10215	1	dd_Smed_v4_64247_0_1	NA	NA	NA	NA	NA	NA
dd_Smed_v6_11499_0_1	-1.28561	0.000285052	-0.783478	0.119339	-1.00655	0.00274492	-0.851924	0.00395723	-1.44418	3.78538e-08	-0.571305	0.398482	dd_Smed_v4_11499_0_1	NA	NA	NA	NA	NA	NA
dd_Smed_v6_46718_0_1	-1.28554	0.821304	-2.00531	1	1.29627	0.830609	0.742055	1	0.737221	1	Inf	1	dd_Smed_v4_46718_0_1	NA	NA	NA	NA	NA	NA
dd_Smed_v6_43959_0_1	-1.28539	1	-2.90058	0.678688	-0.0396278	1	-0.593911	1	-2.10685	0.493451	1.35573	0.92653	dd_Smed_v4_43959_0_1	NA	NA	NA	NA	NA	NA
dd_Smed_v6_52583_0_1	-1.28539	1	0.215543	1	-0.152109	1	-0.415111	1	-0.790079	1	#NAME?	1	dd_Smed_v4_52583_0_1	NA	NA	NA	NA	FLYWCH,	NA
dd_Smed_v6_55178_0_1	-1.28539	1	-0.326314	1	-0.453361	1	-0.146103	1	-0.0318998	1	0.720124	1	dd_Smed_v4_55178_0_1	7e-09	eukaryotic translation initiation factor 3, subunit E (EIF3E)	NA	NA	NA	NA
dd_Smed_v6_61419_0_1	-1.28462	1	-1.38322	1	0.248558	1	-1.09241	1	-0.143694	1	-2.29589	1	dd_Smed_v4_61419_0_1	NA	NA	NA	NA	NA	kal1+ muscle
dd_Smed_v6_38536_0_1	-1.28388	0.961583	-2.68269	0.484266	-0.242362	1	-0.652791	1	0.782477	1	-0.693664	1	dd_Smed_v4_38536_0_1	NA	NA	NA	NA	NA	NA
dd_Smed_v6_22411_0_1	-1.28352	0.955186	0.241069	1	1.29826	1	0.121062	1	-1.77784	0.632798	0.183547	1	dd_Smed_v4_22411_0_1	NA	NA	NA	NA	NA	NA
dd_Smed_v6_35194_0_1	-1.28313	0.641556	-0.512825	1	0.403697	1	-0.446128	1	-1.1925	0.655019	0.45533	1	dd_Smed_v4_35194_0_1	NA	NA	NA	NA	NA	NA
dd_Smed_v6_49038_0_1	-1.28244	0.921994	0.0760705	1	-0.0588225	1	-0.778635	0.586923	-0.0863564	1	-0.186462	1	dd_Smed_v4_49038_0_1	NA	NA	NA	NA	DHC_N1,	NA
dd_Smed_v6_84324_0_1	-1.28244	0.954964	1.17086	1	0.648623	1	0.333031	1	2.56373	0.545229	2.04367	0.941003	dd_Smed_v4_84324_0_1	NA	NA	NA	NA	NA	NA
dd_Smed_v6_32641_0_1	-1.28244	0.982117	1.70933	1	-1.22381	1	0.377741	1	0.250773	1	#NAME?	1	dd_Smed_v4_32641_0_1	NA	NA	NA	NA	NA	NA
dd_Smed_v6_22665_0_1	-1.28202	0.917305	0.521183	1	0.581392	1	-0.883399	1	-0.0761401	1	-0.327122	1	dd_Smed_v4_22665_0_1	NA	NA	NA	NA	NA	NA
dd_Smed_v6_28146_0_1	-1.28119	0.502759	-0.515559	1	0.267533	1	0.436887	0.891375	0.764709	0.785089	-0.0970223	1	dd_Smed_v4_28146_0_1	NA	NA	NA	NA	NA	NA
dd_Smed_v6_26443_0_1	-1.27881	0.228873	0.631691	0.970455	0.0521865	1	0.205211	1	0.0751932	1	-0.433626	1	dd_Smed_v4_26443_0_1	NA	NA	NA	NA	NA	NA
dd_Smed_v6_22693_0_1	-1.27849	0.529073	0.0608157	1	-1.07892	0.667584	-0.653697	1	0.889559	0.73945	0.199484	1	dd_Smed_v4_22693_0_1	NA	NA	NA	NA	NA	NA
dd_Smed_v6_26841_0_1	-1.27803	1	0.0230992	1	0.564162	1	2.02186	0.440725	Inf	0.717872	0.720124	1	dd_Smed_v4_26841_0_1	NA	NA	NA	NA	NA	NA
dd_Smed_v6_52217_0_1	-1.27803	1	1.12442	1	-0.102713	1	-1.58126	1	Inf	1	0.4048	1	dd_Smed_v4_51201_0_1	NA	NA	NA	NA	NA	NA
dd_Smed_v6_55330_0_1	-1.27803	1	0.0230992	1	-0.597457	1	-0.696692	1	-0.790079	1	-1.83228	1	dd_Smed_v4_37833_0_1	NA	NA	NA	NA	Transposase_1,	NA
dd_Smed_v6_56022_0_1	-1.27803	1	-0.728819	1	0.272864	1	-0.684431	1	-0.398039	1	1.6579	1	dd_Smed_v4_56022_0_1	NA	NA	NA	NA	NA	NA
dd_Smed_v6_56804_0_1	-1.27803	1	-0.299737	1	-0.316301	1	-0.0499788	1	1.55608	0.841678	Inf	1	dd_Smed_v4_56804_0_1	NA	NA	NA	NA	NA	NA
dd_Smed_v6_62226_0_1	-1.27803	1	0.720177	1	Inf	1	-0.393938	1	Inf	1	Inf	0.906921	dd_Smed_v4_62226_0_1	NA	NA	NA	NA	NA	NA
dd_Smed_v6_63765_0_1	-1.27803	1	0.0411395	1	0.311751	1	0.143923	1	Inf	0.761664	Inf	1	dd_Smed_v4_63765_0_1	3e-19	GTF2I repeat domain containing 2B (GTF2IRD2B)	NA	NA	NA	NA
dd_Smed_v6_67204_0_1	-1.27803	1	Inf	0.764846	0.315218	1	-0.547179	1	Inf	1	-1.13533	1	dd_Smed_v4_67204_0_1	NA	NA	NA	NA	NA	NA
dd_Smed_v6_69750_0_1	-1.27803	1	1.82491	1	1.80514	1	0.574572	1	#NAME?	0.96963	-1.93342	1	dd_Smed_v4_69750_0_1	NA	NA	NA	NA	NA	NA
dd_Smed_v6_80478_0_1	-1.27803	1	0.542705	1	-0.171705	1	0.490196	1	-0.158366	1	-2.29805	1	dd_Smed_v4_80478_0_1	NA	NA	NA	NA	NA	NA
dd_Smed_v6_101075_0_1	-1.27803	1	0.09437	1	-0.0592022	1	1.60205	1	Inf	1	-0.135328	1	dd_Smed_v4_101075_0_1	NA	NA	NA	NA	NA	NA
dd_Smed_v6_101424_0_1	-1.27803	1	0.0230992	1	-0.71514	1	1.02544	1	Inf	1	0.864672	1	dd_Smed_v4_3574_2_7	#N/A	#N/A	#N/A	#N/A	#N/A	#N/A
dd_Smed_v6_102264_0_1	-1.27803	1	1.35105	1	1.10452	1	Inf	1	Inf	1	Inf	1	dd_Smed_v4_102264_0_1	NA	NA	NA	NA	NA	NA
dd_Smed_v6_24832_0_2	-1.2774	0.927019	0.0551014	1	-0.100486	1	0.768051	1	0.0667714	1	0.67713	0.916675	dd_Smed_v4_24832_0_2	2e-07	actin, beta (ACTB)	NA	NA	NA	NA
dd_Smed_v6_66741_0_1	-1.27714	1	-0.716329	1	0.476655	1	-1.30989	1	-0.156488	1	-2.44231	1	dd_Smed_v4_66741_0_1	NA	NA	NA	NA	NA	NA
dd_Smed_v6_36188_0_2	-1.27628	0.924128	0.447786	1	0.913155	1	0.133858	1	0.893038	0.841124	0.937875	1	dd_Smed_v4_36188_0_2	NA	NA	NA	NA	NA	NA
dd_Smed_v6_39042_0_1	-1.27628	0.987147	-0.183261	1	0.125667	1	Inf	0.721431	-0.54862	1	1.35166	1	dd_Smed_v4_39042_0_1	2e-56	guanylate cyclase 2F, retinal (GUCY2F)	NA	NA	Guanylate_cyc,	NA
dd_Smed_v6_45316_0_1	-1.27526	0.700345	0.21103	1	0.00874619	1	0.614898	1	0.425778	1	-0.121515	1	dd_Smed_v4_13734_0_19	#N/A	#N/A	#N/A	#N/A	#N/A	#N/A
dd_Smed_v6_37569_0_1	-1.27494	0.604963	0.662731	1	-0.0366082	1	1.379	0.304522	0.569082	1	0.434778	1	dd_Smed_v4_37569_0_1	NA	NA	NA	NA	NA	NA
dd_Smed_v6_73510_0_1	-1.27448	1	-0.0267575	1	2.22417	1	0.578002	1	-1.70569	0.943377	0.897857	1	dd_Smed_v4_73510_0_1	NA	NA	NA	NA	Ig_2,	NA
dd_Smed_v6_59511_0_1	-1.273	0.829131	-0.671976	1	0.704988	1	1.00145	1	0.126705	1	-0.448161	1	dd_Smed_v4_59511_0_1	NA	NA	NA	NA	NA	NA
dd_Smed_v6_68978_0_1	-1.27293	0.749485	-0.733743	1	0.0299411	1	-0.956568	1	0.0976044	1	0.146284	1	dd_Smed_v4_68978_0_1	NA	NA	NA	NA	NA	NA
dd_Smed_v6_35756_0_1	-1.27171	0.371106	-0.891157	0.817388	-1.1372	0.704692	-0.787221	1	-0.699275	0.915181	-0.918843	0.914096	dd_Smed_v4_35756_0_1	NA	NA	NA	NA	NA	NA
dd_Smed_v6_46974_0_1	-1.27124	0.94022	-0.536971	1	1.36549	0.982251	-0.177528	1	-0.0446924	1	0.52772	1		#N/A	#N/A	#N/A	#N/A	#N/A	#N/A
dd_Smed_v6_53542_0_1	-1.27024	0.640639	0.112044	1	0.150361	1	1.00191	0.529932	0.760714	0.898602	-1.2802	0.900955	dd_Smed_v4_53542_0_1	NA	NA	NA	NA	NA	NA
dd_Smed_v6_66677_0_1	-1.27014	0.971216	-0.495656	1	1.30607	1	0.608865	1	0.024237	1	-1.4272	1	dd_Smed_v4_66677_0_1	5e-11	heat shock 70kDa protein 8 (HSPA8)	NA	NA	HSP70,	NA
dd_Smed_v6_33539_0_1	-1.27009	0.728052	-1.61482	0.52267	1.16099	0.756362	0.379997	1	0.60854	0.914924	0.0306624	1	dd_Smed_v4_33539_0_1	NA	NA	NA	NA	NA	NA
dd_Smed_v6_16488_0_1	-1.26959	0.500303	-0.638995	0.931075	-0.301724	1	-0.00971606	1	-0.00889102	1	-0.551165	1	dd_Smed_v4_16488_0_1	NA	NA	NA	NA	NA	NA
dd_Smed_v6_19904_0_1	-1.26667	1	-1.20304	1	-0.690031	1	1.04025	1	1.49711	1	-0.135328	1	dd_Smed_v4_19904_0_1	3e-16	calcium/calmodulin-dependent protein kinase II beta (CAMK2B)8	NA	NA	Pkinase, Pkinase_Tyr,	NA
dd_Smed_v6_42606_0_1	-1.26667	1	0.0230992	1	Inf	1	Inf	1	Inf	0.961576	NA	NA	dd_Smed_v4_42606_0_1	NA	NA	NA	NA	NA	NA
dd_Smed_v6_53384_0_1	-1.26667	1	Inf	1	#NAME?	1	2.04303	1	-1.17715	1	1.1446	1	dd_Smed_v4_40170_0_2	#N/A	#N/A	#N/A	#N/A	#N/A	#N/A
dd_Smed_v6_79668_0_1	-1.26667	1	1.08525	1	-0.00387082	1	Inf	1	0.332403	1	NA	NA	dd_Smed_v4_79668_0_1	NA	NA	NA	NA	NA	NA
dd_Smed_v6_80814_0_1	-1.26667	1	Inf	1	-1.43796	1	Inf	1	1.30276	1	#NAME?	1	dd_Smed_v4_2457_0_1	5e-24	protein tyrosine phosphatase, receptor type, G (PTPRG)	NA	NA	Y_phosphatase,	Gut (2)
dd_Smed_v6_94189_0_1	-1.26667	1	-2.02823	1	-0.512014	1	0.932492	1	NA	NA	#NAME?	1	dd_Smed_v4_94189_0_1	NA	NA	NA	NA	NA	NA
dd_Smed_v6_95228_0_1	-1.26667	1	1.10871	1	-0.875113	1	-0.95877	1	0.921562	1	#NAME?	1	dd_Smed_v4_95228_0_1	NA	NA	NA	NA	NA	NA
dd_Smed_v6_86506_0_1	-1.26663	1	1.07607	1	-0.0132391	1	-0.933248	1	Inf	1	Inf	1	dd_Smed_v4_86506_0_1	1e-10	SET domain and mariner transposase fusion gene (SETMAR)	NA	NA	Transposase_1,	NA
dd_Smed_v6_26750_0_3	-1.2663	0.415253	0.0359077	1	0.464462	1	0.312119	1	-0.333865	1	0.705369	0.729779	dd_Smed_v4_26750_0_3	NA	NA	NA	NA	NA	NA
dd_Smed_v6_46609_0_1	-1.26375	1	-0.623382	1	-1.18181	1	-0.19449	1	-0.331376	1	1.38126	1	dd_Smed_v4_46609_0_1	2e-10	gamma-glutamylamine cyclotransferase (GGACT)	NA	NA	AIG2,	NA
dd_Smed_v6_22956_0_1	-1.26367	0.265138	-0.343342	1	-0.0450789	1	-0.326882	1	0.274997	1	0.404569	1	dd_Smed_v4_55181_0_1	NA	NA	NA	NA	NA	NA
dd_Smed_v6_20131_0_1	-1.26169	0.686759	0.268382	1	-0.238714	1	-0.0798327	1	1.37107	0.494916	-0.632529	0.924267	dd_Smed_v4_11155_0_6	#N/A	#N/A	#N/A	#N/A	#N/A	#N/A
dd_Smed_v6_39533_0_1	-1.26027	0.637461	1.6445	0.457078	0.582382	0.904281	0.0501937	1	0.358638	1	-0.00644716	1	dd_Smed_v4_39533_0_1	9e-19	NA	NA	NA	NA	NA
dd_Smed_v6_71380_0_1	-1.26009	0.966559	0.432851	1	-3.63816	0.802522	-0.545536	1	Inf	0.891602	-0.683883	1	dd_Smed_v4_71380_0_1	NA	NA	NA	NA	NA	NA
dd_Smed_v6_67866_0_1	-1.2597	0.867088	-0.104472	1	1.26993	0.746874	0.122955	1	0.655794	1	0.148469	1	dd_Smed_v4_38835_0_2	#N/A	#N/A	#N/A	#N/A	#N/A	#N/A
dd_Smed_v6_101497_0_1	-1.25805	1	1.17998	1	-0.102282	1	Inf	1	0.46897	1	-0.694908	1	dd_Smed_v4_101497_0_1	NA	NA	NA	NA	NA	NA
dd_Smed_v6_47512_0_1	-1.25805	0.815122	-0.751728	1	0.711868	1	0.301311	1	-0.319901	1	0.0405973	1	dd_Smed_v4_47512_0_1	NA	NA	NA	NA	NA	NA
dd_Smed_v6_68333_0_1	-1.25805	0.949243	-0.499011	1	-0.149587	1	0.295778	1	1.37242	0.841678	0.878789	1	dd_Smed_v4_13997_0_8	#N/A	#N/A	#N/A	#N/A	#N/A	#N/A
dd_Smed_v6_40448_0_1	-1.25805	0.967251	-1.71354	1	-0.719301	1	-0.57475	1	0.368007	1	-0.561804	1	dd_Smed_v4_40448_0_1	NA	NA	NA	NA	NA	NA
dd_Smed_v6_70961_0_1	-1.25805	0.970741	-2.3661	1	0.229262	1	0.26358	1	0.165236	1	0.915482	1	dd_Smed_v4_70961_0_1	1e-12	actin, beta (ACTB)	NA	NA	NA	NA
dd_Smed_v6_29474_0_1	-1.25805	1	0.110381	1	1.21824	1	1.08382	1	-0.635487	1	-0.787022	1	dd_Smed_v4_29474_0_1	8e-28	transient receptor potential cation channel, subfamily V, member 5 (TRPV5)	NA	NA	Ank_2, Ank, Ank_4, Ank_5, Ank_3,	NA
dd_Smed_v6_48424_0_1	-1.25805	1	0.780051	1	0.968534	1	0.571429	1	0.915969	1	1.56904	1	dd_Smed_v4_48424_0_1	NA	NA	NA	NA	NA	NA
dd_Smed_v6_53030_0_1	-1.25805	1	0.183954	1	0.203723	1	-0.394939	1	1.37513	0.941997	-0.633815	1	dd_Smed_v4_53030_0_1	NA	NA	NA	NA	NA	NA
dd_Smed_v6_69644_0_1	-1.25805	1	0.0760705	1	-0.194292	1	-1.58524	1	#NAME?	1	1.30626	1	dd_Smed_v4_69644_0_1	NA	NA	NA	NA	NA	NA
dd_Smed_v6_74877_0_1	-1.25805	1	-0.119106	1	Inf	1	-0.922775	1	0.702501	1	#NAME?	1	dd_Smed_v4_74877_0_1	NA	NA	NA	NA	NA	NA
dd_Smed_v6_88537_0_1	-1.25805	1	-0.0665436	1	-0.415988	1	0.141517	1	Inf	1	-0.692311	1	dd_Smed_v4_88537_0_1	2e-14	cytoplasmic polyadenylation element binding protein 1 (CPEB1)	NA	NA	NA	NA
dd_Smed_v6_89895_0_1	-1.25805	1	0.0545089	1	0.679192	1	0.270549	1	Inf	1	0.559641	1	dd_Smed_v4_89895_0_1	NA	NA	NA	NA	NA	NA
dd_Smed_v6_95234_0_1	-1.25805	1	-1.02482	1	Inf	1	NA	NA	NA	NA	Inf	0.956104	dd_Smed_v4_95234_0_1	2e-08	gamma-aminobutyric acid (GABA) A receptor, alpha 4 (GABRA4)	NA	NA	NA	NA
dd_Smed_v6_52326_0_1	-1.25697	0.507443	0.453948	1	0.178895	1	-0.133241	1	0.632209	1	0.846441	0.775311	dd_Smed_v4_52326_0_1	NA	NA	NA	NA	NA	NA
dd_Smed_v6_52891_0_1	-1.25533	0.4715	0.484103	1	0.522615	1	0.0869543	1	0.45537	1	1.74222	0.207848	dd_Smed_v4_52891_0_1	3e-08	SCAN domain containing 3 (SCAND3)	NA	NA	NA	NA
dd_Smed_v6_21954_0_1	-1.25511	0.59162	-0.456701	1	-0.339779	1	-0.138312	1	0.65505	0.83709	-0.768328	1	dd_Smed_v4_21954_0_1	NA	NA	NA	NA	NA	Gut (2)
dd_Smed_v6_14898_0_1	-1.25503	0.13962	-0.902757	0.407155	-1.1379	0.0508433	-1.54527	0.0111864	-1.26442	0.0753955	0.0446464	1	dd_Smed_v4_14898_0_1	3e-42	cystathionine-beta-synthase (CBS)	NA	NA	PALP,	NA
dd_Smed_v6_36056_0_1	-1.25482	0.877617	-0.588169	1	1.35282	1	-0.314928	1	-0.430918	1	0.535833	1	dd_Smed_v4_36056_0_1	NA	NA	NA	NA	NA	NA
dd_Smed_v6_70438_0_1	-1.25465	0.399743	-0.891606	0.863848	0.682872	1	0.491396	1	0.243935	1	-0.0578138	1	dd_Smed_v4_70438_0_1	NA	NA	NA	NA	NA	NA
dd_Smed_v6_38418_0_1	-1.25395	0.317578	-0.123114	1	0.291055	1	-0.062162	1	-0.675524	0.841723	0.353414	1	dd_Smed_v4_38418_0_1	NA	NA	NA	NA	NA	LHX2 muscle
dd_Smed_v6_364_0_1	-1.2535	2.45198e-12	-0.668999	0.00295097	-1.14969	1.24392e-13	-0.969226	1.09018e-09	-1.2251	4.85883e-12	-0.875531	3.6532e-05	dd_Smed_v4_364_0_1	3e-29	vimentin (VIM)	1e-20	ifb	Filament, LTD,	NA
dd_Smed_v6_30304_0_1	-1.2523	0.484592	-0.106624	1	-0.342749	1	-0.283145	1	1.50585	0.156093	0.137366	1	dd_Smed_v4_30304_0_1	NA	NA	NA	NA	NA	NA
dd_Smed_v6_10991_0_1	-1.2516	0.129989	-1.11503	0.3996	-0.169994	1	-0.170272	1	-0.284114	0.908412	-0.450947	1	dd_Smed_v4_10991_0_1	NA	NA	NA	NA	NA	NA
dd_Smed_v6_2136_1_1	-1.25081	0.0333861	-0.867501	0.208884	-1.20881	0.0547257	-0.0442481	1	-1.91881	8.66565e-08	-0.879832	0.181451	dd_Smed_v4_2136_1_1	NA	NA	NA	NA	NA	NA
dd_Smed_v6_557_0_1	-1.25048	3.93785e-07	-0.961548	0.000403345	-1.15842	3.94167e-09	-1.5802	4.00888e-13	-1.65019	3.77871e-14	-1.20914	6.12772e-07	dd_Smed_v4_557_0_1	NA	NA	NA	NA	NA	NA
dd_Smed_v6_30060_0_1	-1.24972	0.0684105	-0.276578	1	0.0318163	1	-0.307064	1	-0.0733493	1	0.959986	0.702428	dd_Smed_v4_30060_0_1	1e-18	SET domain and mariner transposase fusion gene (SETMAR)	NA	NA	Transposase_1,	NA
dd_Smed_v6_19096_0_1	-1.24878	0.370168	0.0952223	1	-0.442488	1	-0.129127	1	0.228914	1	-0.0963637	1	dd_Smed_v4_19096_0_1	NA	NA	NA	NA	NA	NA
dd_Smed_v6_11785_0_1	-1.24867	0.0060337	0.0063852	1	0.248591	1	0.319764	1	0.777569	0.256746	0.383016	0.72932	dd_Smed_v4_11785_0_1	NA	NA	NA	NA	RVP, Asp_protease,	NA
dd_Smed_v6_20857_0_1	-1.24726	0.61079	0.246622	1	-0.0446564	1	0.517585	1	-0.131743	1	0.598316	0.935142	dd_Smed_v4_20857_0_1	7e-72	stomatin (EPB72)-like 3 (STOML3)	NA	NA	Band_7,	NA
dd_Smed_v6_16956_0_1	-1.24644	0.265138	0.29679	1	-1.3861	0.515306	-1.25931	0.131705	-1.40568	0.0378515	-0.71993	0.807092	dd_Smed_v4_16956_0_1	NA	NA	NA	NA	CD20,	NA
dd_Smed_v6_31225_0_1	-1.24441	0.53566	-0.160208	1	-0.0954029	1	0.120464	1	0.322431	0.999728	0.17261	1	dd_Smed_v4_20690_0_2	#N/A	#N/A	#N/A	#N/A	#N/A	#N/A
dd_Smed_v6_42679_0_1	-1.24434	0.923305	-0.564053	1	-0.824328	1	1.86748	0.270483	0.0761528	1	-0.657103	1	dd_Smed_v4_42679_0_1	NA	NA	NA	NA	HTH_Tnp_Tc5,	NA
dd_Smed_v6_63663_0_1	-1.2422	0.887322	-0.793214	1	0.314369	1	0.572674	1	-0.0375577	1	-0.906151	1	dd_Smed_v4_63663_0_1	7e-17	GTF2I repeat domain containing 2B (GTF2IRD2B)	NA	NA	NA	NA
dd_Smed_v6_15714_0_1	-1.24115	0.426507	0.242307	1	0.172354	1	-0.471561	1	-0.591581	0.825602	-0.772077	0.403274	dd_Smed_v4_15714_0_1	NA	NA	NA	NA	NA	NA
dd_Smed_v6_55745_0_1	-1.23889	0.989311	-1.04242	1	0.0864001	1	0.415534	1	1.54706	0.849955	-0.766973	1	dd_Smed_v4_55745_0_1	NA	NA	NA	NA	NA	NA
dd_Smed_v6_34563_0_1	-1.23878	1	-0.192636	1	0.217957	1	0.225467	1	1.29171	0.813827	-1.4406	1	dd_Smed_v4_34563_0_1	3e-14	retinoblastoma binding protein 7 (RBBP7)	2e-32	Retinoblastoma binding protein-1	NA	NA
dd_Smed_v6_5536_0_1	-1.23875	7.933e-07	-1.11319	2.72636e-06	-1.2456	6.23128e-12	-1.18187	3.05671e-09	-0.279743	0.700484	-0.970628	0.000367896	dd_Smed_v4_5536_0_1	NA	NA	NA	NA	NA	NA
dd_Smed_v6_38751_0_1	-1.23863	0.782419	-0.042881	1	-0.0311653	1	1.27393	1	0.9128	0.944094	-0.254404	1	dd_Smed_v4_28356_0_1	NA	NA	NA	NA	NA	NA
dd_Smed_v6_6337_0_1	-1.23863	5.9407e-13	-0.817099	3.93606e-06	-0.902764	1.03886e-10	-1.03141	1.021e-13	-0.857794	3.58564e-07	-0.956768	4.10743e-07	dd_Smed_v4_6337_0_1	0	phenylalanine hydroxylase (PAH)	5e-145	tph	Biopterin_H, ACT,	NA
dd_Smed_v6_64953_0_1	-1.23851	1	-0.672039	1	-1.08988	1	0.506076	1	0.236846	1	0.699793	1	dd_Smed_v4_64953_0_1	NA	NA	NA	NA	NA	NA
dd_Smed_v6_42288_0_1	-1.23821	0.725518	-0.173545	1	0.676698	1	0.243919	1	-0.190351	1	1.128	1	dd_Smed_v4_42288_0_1	NA	NA	4e-16	TNF receptor associated factor-2	zf-TRAF, Ogr_Delta,	NA
dd_Smed_v6_55790_0_1	-1.23789	0.782586	-0.391995	1	0.152838	1	0.833821	0.926612	1.64628	0.329625	-0.178984	1	dd_Smed_v4_55790_0_1	NA	NA	NA	NA	NA	NA
dd_Smed_v6_4_1_1	-1.23785	0.173374	0.647747	0.78648	-0.931484	0.314207	-0.188206	1	0.160856	1	-0.248184	1	dd_Smed_v4_4_1_1	NA	NA	NA	NA	NA	NA
dd_Smed_v6_43002_0_1	-1.23779	1	0.450681	1	-0.062743	1	-0.656176	1	1.37875	1	1.38424	1	dd_Smed_v4_44363_0_1	NA	NA	NA	NA	NA	NA
dd_Smed_v6_55783_0_1	-1.23779	1	0.0599519	1	0.116659	1	0.725489	1	0.713989	1	-1.93619	1		#N/A	#N/A	#N/A	#N/A	#N/A	#N/A
dd_Smed_v6_73380_0_1	-1.23779	1	2.08067	1	-0.190754	1	0.79015	1	1.49711	1	1.1446	1	dd_Smed_v4_73380_0_1	NA	NA	NA	NA	DDE_Tnp_1_7,	NA
dd_Smed_v6_78090_0_1	-1.23779	1	#NAME?	1	0.606708	1	0.673607	1	NA	NA	#NAME?	1	dd_Smed_v4_78090_0_1	NA	NA	NA	NA	HTH_28, CENP-B_N, HTH_23, HTH_Tnp_1, Terminase_5, HTH_38, HTH_7, UPF0122, BrkDBD, Phage_terminase, Sigma70_r4_2, HTH_11, HTH_Tnp_IS630, HTH_psq,	NA
dd_Smed_v6_85134_0_1	-1.23779	1	-0.531954	1	0.220513	1	0.445896	1	#NAME?	0.778789	-0.933416	1	dd_Smed_v4_85134_0_1	NA	NA	NA	NA	NA	NA
dd_Smed_v6_9731_0_1	-1.23779	1	0.525049	1	NA	NA	NA	NA	#NAME?	0.330294	#NAME?	1	dd_Smed_v4_9731_0_1	3e-40	lipase, family member M (LIPM)	NA	NA	Abhydro_lipase,	NA
dd_Smed_v6_32934_0_1	-1.23635	0.409555	-0.371088	1	0.11183	1	0.216069	1	0.000913522	1	0.697929	1	dd_Smed_v4_32934_0_1	NA	NA	NA	NA	HLH,	NA
dd_Smed_v6_28725_0_1	-1.23586	0.0684325	-0.48553	0.890723	0.443767	0.993476	0.286719	1	0.257437	1	0.656838	0.992617	dd_Smed_v4_49914_0_3	#N/A	#N/A	#N/A	#N/A	#N/A	#N/A
dd_Smed_v6_59285_0_1	-1.23498	0.778081	0.803007	1	0.191604	1	-0.251052	1	-1.60605	0.259132	-2.45574	0.584792	dd_Smed_v4_59285_0_1	7e-19	GTF2I repeat domain containing 2 (GTF2IRD2)	NA	NA	DUF4371,	NA
dd_Smed_v6_4621_0_2	-1.23426	1	0.985072	1	0.145441	1	0.362156	1	0.24099	1	0.565307	1	dd_Smed_v4_4621_0_2	#N/A	#N/A	#N/A	#N/A	#N/A	#N/A
dd_Smed_v6_49266_0_1	-1.23058	0.983826	-1.78306	0.75256	1.28691	0.588549	-0.0554393	1	-1.18859	0.925987	-1.44036	1	dd_Smed_v4_49266_0_1	NA	NA	NA	NA	NA	Muscle, unclear what type, expresses genes previously observed in low quality libs
dd_Smed_v6_19958_0_2	-1.23058	0.997272	0.942326	1	-0.67253	1	1.17778	1	-2.01978	0.546265	1.33865	1	dd_Smed_v4_19958_0_2	NA	NA	NA	NA	NA	NA
dd_Smed_v6_15582_0_1	-1.22999	0.207742	0.00848896	1	-0.431617	1	-0.0186561	1	0.406133	0.916849	0.186211	1	dd_Smed_v4_15582_0_1	NA	NA	NA	NA	NA	NA
dd_Smed_v6_66546_0_1	-1.22988	0.875591	0.881968	1	-0.205237	1	0.0241308	1	0.705613	1	1.18091	0.891408	dd_Smed_v4_66546_0_1	NA	NA	NA	NA	NA	NA
dd_Smed_v6_12723_0_11	-1.22834	0.392043	-0.121258	1	0.563627	1	0.203686	1	0.613104	0.911218	-0.159389	1	dd_Smed_v4_12723_0_11	#N/A	#N/A	#N/A	#N/A	#N/A	#N/A
dd_Smed_v6_30406_0_1	-1.22632	0.973044	0.130438	1	0.0229116	1	0.759672	1	1.68436	0.62634	Inf	1	dd_Smed_v4_30406_0_1	NA	NA	NA	NA	NA	NA
dd_Smed_v6_23241_0_3	-1.22433	0.996097	-3.14234	0.54466	0.11286	1	-0.0810333	1	0.646927	1	3.23823	0.529654	dd_Smed_v4_15159_0_4	#N/A	#N/A	#N/A	#N/A	#N/A	#N/A
dd_Smed_v6_70473_0_1	-1.22433	1	0.0928036	1	-1.63442	1	-0.729153	1	-0.961627	1	-0.277719	1	dd_Smed_v4_70473_0_1	NA	NA	NA	NA	NA	NA
dd_Smed_v6_18306_0_2	-1.22431	0.19215	0.0686389	1	0.24271	1	-0.250948	1	0.220651	1	0.389452	1	dd_Smed_v4_18306_0_2	NA	NA	NA	NA	NA	NA
dd_Smed_v6_46061_0_1	-1.22401	0.887319	-0.799346	1	-0.60567	1	-0.437558	1	2.02646	0.666679	1.44471	1	dd_Smed_v4_14487_0_2	#N/A	#N/A	#N/A	#N/A	#N/A	#N/A
dd_Smed_v6_29967_0_1	-1.22389	0.385814	-0.731825	0.882169	-1.85821	0.0170785	-0.9464	0.440725	-0.0216599	1	-1.90528	0.2303	dd_Smed_v4_29967_0_1	7e-09	TNF receptor-associated factor 6, E3 ubiquitin protein ligase (TRAF6)	4e-33	TNF receptor associated factor-2	zf-TRAF,	NA
dd_Smed_v6_38546_0_1	-1.22279	0.969343	-1.93104	0.667705	0.824416	1	0.403139	1	0.465485	1	-1.64323	1	dd_Smed_v4_6587_0_2	#N/A	#N/A	#N/A	#N/A	#N/A	#N/A
dd_Smed_v6_8220_0_1	-1.22258	5.33431e-05	-0.724956	0.0671844	0.186987	1	-0.159199	1	-0.472884	0.273533	-0.458037	0.831202	dd_Smed_v4_8220_0_1	5e-08	plectin (PLEC)0	NA	NA	NA	NA
dd_Smed_v6_28959_0_1	-1.22235	0.110227	-0.437275	0.996397	0.505521	0.991203	-0.0974731	1	-0.193272	1	0.525062	0.830588	dd_Smed_v4_28959_0_1	NA	NA	NA	NA	NA	NA
dd_Smed_v6_29465_0_1	-1.22234	0.608923	0.0431456	1	-0.113843	1	-0.0807497	1	0.197009	1	-0.515895	1	dd_Smed_v4_29465_0_1	NA	NA	NA	NA	NA	NA
dd_Smed_v6_4135_0_1	-1.22223	0.391396	-1.50688	0.404138	0.264184	1	0.324947	1	-2.81519	0.00384139	-1.92383	0.360669	dd_Smed_v4_4135_0_1	NA	NA	NA	NA	NA	NA
dd_Smed_v6_1317_0_1	-1.22179	0.000132164	-1.44561	4.18419e-06	-1.59949	3.80188e-10	-1.75096	2.81539e-11	-1.4571	9.53433e-07	-1.71723	1.1379e-07	dd_Smed_v4_1317_0_1	1e-70	mindbomb E3 ubiquitin protein ligase 1 (MIB1)	1e-22	Transient receptor potential cation channel A -1	Ank_2, Ank, Ank_4, Ank_5, Ank_3,	NA
dd_Smed_v6_24799_0_1	-1.22158	0.983527	0.478901	1	0.573051	1	-0.258558	1	-0.715717	1	-0.109945	1	dd_Smed_v4_24799_0_1	NA	NA	NA	NA	NA	NA
dd_Smed_v6_43382_0_1	-1.21925	0.984034	-0.138236	1	0.68898	1	-1.02932	1	1.39924	0.732035	-0.0866077	1	dd_Smed_v4_32647_0_1	NA	NA	NA	NA	NA	NA
dd_Smed_v6_57707_0_1	-1.21925	1	-0.0686932	1	-0.252889	1	0.490539	1	0.309885	1	-0.213667	1	dd_Smed_v4_57707_0_1	NA	NA	NA	NA	NA	NA
dd_Smed_v6_14623_0_1	-1.21923	0.365043	-1.01013	0.284708	-0.575462	1	0.562419	1	-1.31998	0.0429052	0.139105	1	dd_Smed_v4_14623_0_1	1e-61	glutamate receptor, ionotropic, N-methyl-D-aspartate 3A (GRIN3A)	NA	NA	SBP_bac_3,	Muscle with multiple voltage gate genes
dd_Smed_v6_71471_0_1	-1.21896	1	0.595704	1	3.36532	0.71717	-1.12232	1	1.37151	1	#NAME?	1	dd_Smed_v4_41910_0_1	NA	NA	NA	NA	NA	NA
dd_Smed_v6_19422_0_1	-1.21884	0.949057	-2.70734	0.712499	0.641531	0.980555	0.172421	1	-0.158366	1	1.26322	1	dd_Smed_v4_9908_0_2	#N/A	#N/A	#N/A	#N/A	#N/A	#N/A
dd_Smed_v6_60241_0_1	-1.21824	0.903342	0.375168	1	0.615102	1	1.01875	1	-1.18175	0.749448	1.19104	1	dd_Smed_v4_60241_0_1	NA	NA	NA	NA	7tm_1,	NA
dd_Smed_v6_17069_0_1	-1.21687	0.545365	-0.536101	1	0.756115	0.983292	0.20939	1	-0.887645	0.675502	0.0124079	1	dd_Smed_v4_17069_0_1	6e-26	NA	NA	NA	I-set, Ig_2, Ig_3, ig, V-set,	NA
dd_Smed_v6_39019_0_1	-1.21681	0.585922	-0.990341	0.869289	-0.762823	1	1.15639	1	0.248578	1	-0.459602	0.762656	dd_Smed_v4_4483_0_1	9e-34	regulator of calcineurin 2 (RCAN2)	NA	NA	Calcipressin,	NA
dd_Smed_v6_13680_0_1	-1.21662	0.00287944	-1.21548	0.0034204	-0.914319	0.00595495	-1.15639	0.00270801	-0.739878	0.216686	-1.05778	0.00919532	dd_Smed_v4_13680_0_1	3e-55	synaptotagmin I (SYT1)	NA	NA	C2,	NA
dd_Smed_v6_100086_0_1	-1.21655	1	-0.992435	1	1.89592	1	1.69955	1	-0.188553	1	-2.65296	1	dd_Smed_v4_100086_0_1	NA	NA	NA	NA	NA	NA
dd_Smed_v6_32137_0_1	-1.21606	0.868533	-0.81836	1	-2.6762	1	-1.64362	0.166619	-0.723996	0.767779	-0.890517	1	dd_Smed_v4_32137_0_1	NA	NA	NA	NA	NA	NA
dd_Smed_v6_58916_0_1	-1.2157	1	-0.100296	1	-0.0568291	1	-0.395617	1	-1.23037	0.869571	0.371149	1	dd_Smed_v4_58916_0_1	NA	NA	NA	NA	NA	NA
dd_Smed_v6_26522_0_1	-1.21477	0.658087	-0.764002	1	-0.245471	1	-0.961343	0.682024	1.28953	0.897242	-0.844754	1	dd_Smed_v4_26522_0_1	NA	NA	6e-23	Pol polyprotein	NA	NA
dd_Smed_v6_28004_0_1	-1.21473	0.87337	-0.295586	1	0.376527	1	-0.0982735	1	1.47892	0.603776	-1.18357	1	dd_Smed_v4_14745_0_2	NA	NA	3e-20	Rictor	NA	NA
dd_Smed_v6_44126_0_1	-1.21387	0.987699	-0.0227324	1	0.618565	1	-0.733151	1	1.93111	0.581924	-0.797307	1	dd_Smed_v4_44126_0_1	NA	NA	NA	NA	NA	NA
dd_Smed_v6_48724_0_1	-1.21303	1	1.44081	1	0.677449	1	0.768133	1	-0.507604	1	0.559641	1	dd_Smed_v4_48724_0_1	NA	NA	NA	NA	RVT_1,	NA
dd_Smed_v6_37923_0_1	-1.21301	0.880854	0.035048	1	-0.0897633	1	-0.239939	1	-0.210331	1	Inf	0.64868	dd_Smed_v4_37923_0_1	NA	NA	NA	NA	NA	NA
dd_Smed_v6_21183_0_1	-1.21252	0.366261	-0.656841	0.61618	-1.55935	0.00121485	-0.911606	0.19142	-0.950133	0.253188	0.232142	1	dd_Smed_v4_21183_0_1	NA	NA	NA	NA	NA	NA
dd_Smed_v6_16476_0_1	-1.21171	0.857165	-0.244508	1	-0.421493	1	0.205956	1	-1.72123	0.406092	0.722671	1	dd_Smed_v4_16476_0_1	1e-42	glutamate receptor, ionotropic, delta 1 (GRID1)	NA	NA	Lig_chan, SBP_bac_3, Lig_chan-Glu_bd,	NA
dd_Smed_v6_25771_0_1	-1.21126	0.952221	0.271707	1	0.142323	1	-0.0145497	1	0.583169	1	1.47668	1	dd_Smed_v4_25771_0_1	NA	NA	NA	NA	NA	NA
dd_Smed_v6_62011_0_1	-1.21122	0.893929	0.0515868	1	1.38874	0.826159	1.17335	0.878313	1.08059	0.772052	0.591893	1	dd_Smed_v4_32591_0_1	NA	NA	NA	NA	NA	NA
dd_Smed_v6_33719_0_1	-1.21053	0.870589	-1.82679	0.649687	-0.848971	1	-0.247264	1	-1.71441	0.542125	-2.09794	0.856571	dd_Smed_v4_33719_0_1	NA	NA	NA	NA	NA	Muscle, unclear what type, expresses genes previously observed in low quality libs
dd_Smed_v6_54884_0_1	-1.21038	1	Inf	0.931147	2.2816	1	-3.04766	1	0.0741293	1	0.316117	1	dd_Smed_v4_54884_0_1	8e-08	SubName: Full=ORF2-like protein; Flags: Fragment;	NA	NA	NA	NA
dd_Smed_v6_83932_0_1	-1.20948	1	-0.312161	1	-0.164561	1	0.299245	1	-2.8294	0.590686	#NAME?	1	dd_Smed_v4_37904_0_2	#N/A	#N/A	#N/A	#N/A	#N/A	#N/A
dd_Smed_v6_16606_0_1	-1.20671	0.0113374	0.152504	1	0.513783	0.690202	0.201616	1	0.429018	0.658741	0.459023	0.713916	dd_Smed_v4_16606_0_1	NA	NA	NA	NA	NA	Gut (2)
dd_Smed_v6_19539_0_1	-1.20547	0.138843	0.0320795	1	0.287069	1	0.32441	1	1.10443	0.0952857	-0.181279	1	dd_Smed_v4_19539_0_1	NA	NA	NA	NA	NA	NA
dd_Smed_v6_22617_0_1	-1.20528	0.934232	1.08286	1	0.961763	1	0.834683	1	0.413864	1	-0.144436	1	dd_Smed_v4_22617_0_1	NA	NA	NA	NA	NA	NA
dd_Smed_v6_63780_0_1	-1.20454	1	0.879079	1	0.235407	1	1.52723	1	1.67965	0.878306	#NAME?	1	dd_Smed_v4_63780_0_1	NA	NA	NA	NA	NA	NA
dd_Smed_v6_79631_0_1	-1.20454	1	0.019062	1	1.59049	1	1.35745	1	1.33604	0.977981	1.885	1	dd_Smed_v4_79631_0_1	NA	NA	NA	NA	NA	NA
dd_Smed_v6_15199_0_1	-1.20391	0.140269	0.533856	0.908401	0.337799	1	0.178019	1	-0.314196	0.856716	0.19808	1	dd_Smed_v4_15199_0_1	NA	NA	NA	NA	NA	NA
dd_Smed_v6_26744_0_1	-1.20368	0.46874	0.0910245	1	-0.385239	1	-0.0696604	1	-0.0696196	1	-0.217507	1	dd_Smed_v4_26744_0_1	NA	NA	NA	NA	7tm_1, 7TM_GPCR_Srx,	NA
dd_Smed_v6_19819_0_1	-1.20302	0.104112	-1.01721	0.298025	0.257916	1	0.151873	1	0.423467	0.972342	0.608883	0.64868	dd_Smed_v4_19819_0_1	NA	NA	NA	NA	NA	NA
dd_Smed_v6_42796_0_1	-1.20302	0.668301	-0.208826	1	-0.0229494	1	-0.0182624	1	0.842719	0.846412	0.755557	1	dd_Smed_v4_42796_0_1	NA	NA	NA	NA	NA	NA
dd_Smed_v6_58516_0_1	-1.20213	1	0.179977	1	0.129764	1	0.299356	1	-0.981835	1	#NAME?	1	dd_Smed_v4_58516_0_1	NA	NA	NA	NA	NA	NA
dd_Smed_v6_87088_0_1	-1.20213	1	-0.00940672	1	Inf	1	#NAME?	1	-0.297499	1	1.99325	1	dd_Smed_v4_87088_0_1	3e-12	plexin domain containing 1 (PLXDC1)	NA	NA	PSI,	NA
dd_Smed_v6_63158_0_1	-1.20139	1	3.32328	0.396166	-0.974468	1	0.813167	1	-0.704542	1	0.498765	1	dd_Smed_v4_63158_0_1	NA	NA	NA	NA	7TM_GPCR_Srw,	NA
dd_Smed_v6_34398_0_1	-1.20121	0.81743	0.238538	1	0.494698	1	-0.832929	1	-1.13334	0.772052	-1.76688	0.855236	dd_Smed_v4_34398_0_1	NA	NA	NA	NA	NA	NA
dd_Smed_v6_45031_0_1	-1.20016	1	-1.00497	1	0.0759069	1	-1.48788	1	-1.7408	0.913009	1.02789	0.856571	dd_Smed_v4_45031_0_1	NA	NA	NA	NA	NA	NA
dd_Smed_v6_48034_0_1	-1.19977	0.970779	-0.0960759	1	-0.0756819	1	0.343988	1	1.43373	0.609953	1.08331	1	dd_Smed_v4_48034_0_1	NA	NA	NA	NA	NA	NA
dd_Smed_v6_38249_0_1	-1.19972	0.0262685	0.259773	1	0.262806	1	-0.280484	1	0.496093	0.779985	-0.552025	1	dd_Smed_v4_38249_0_1	NA	NA	NA	NA	NA	NA
dd_Smed_v6_8297_0_1	-1.19948	0.145893	-0.0355819	1	-0.571793	0.982251	-0.705153	0.929766	-0.817742	0.33211	-1.02579	0.687138	dd_Smed_v4_8297_0_1	NA	NA	NA	NA	NA	NA
dd_Smed_v6_40729_0_1	-1.1993	0.906145	2.14155	0.48744	0.622018	1	-0.136891	1	1.02889	0.932352	-0.149219	1	dd_Smed_v4_40729_0_1	NA	NA	NA	NA	NA	NA
dd_Smed_v6_17563_0_1	-1.19867	0.0602133	-0.952023	0.320553	-0.325598	1	-0.744071	0.399057	-0.422322	0.691061	-0.38778	0.566482	dd_Smed_v4_17563_0_1	NA	NA	NA	NA	ASC,	Muscle, unclear what type, expresses genes previously observed in low quality libs
dd_Smed_v6_17843_0_1	-1.19747	0.988573	0.51431	1	0.652184	1	-0.108377	1	-0.102005	1	-2.06631	0.974499	dd_Smed_v4_17843_0_1	NA	NA	NA	NA	NA	NA
dd_Smed_v6_58467_0_1	-1.19661	0.461337	-0.552627	1	0.40926	1	0.324277	1	0.585437	0.809585	-0.140937	1	dd_Smed_v4_87733_0_1	NA	NA	NA	NA	NA	NA
dd_Smed_v6_40744_0_1	-1.19639	0.915057	-0.330992	1	-0.678378	1	-2.4777	0.550708	0.212634	1	-1.05736	0.708884	dd_Smed_v4_40744_0_1	NA	NA	NA	NA	NA	NA
dd_Smed_v6_55692_0_1	-1.19639	0.927019	-0.539056	1	-1.23791	1	0.0392755	1	-0.141831	1	0.461863	1	dd_Smed_v4_55692_0_1	NA	NA	NA	NA	NA	NA
dd_Smed_v6_30597_0_1	-1.19463	1	-1.21177	1	0.0543821	1	-2.72184	1	1.06977	1	-0.683883	1	dd_Smed_v4_30597_0_1	2e-22	bestrophin 3 (BEST3)	NA	NA	Bestrophin,	NA
dd_Smed_v6_84755_0_1	-1.19463	1	-1.33243	1	-1.98703	1	-1.91738	1	#NAME?	1	#NAME?	1		#N/A	#N/A	#N/A	#N/A	#N/A	#N/A
dd_Smed_v6_36243_0_1	-1.19432	0.471402	-0.295463	1	-0.772248	0.832436	-0.855801	0.525214	0.671524	0.874007	-0.0726553	1	dd_Smed_v4_36243_0_1	NA	NA	NA	NA	Neur_chan_memb,	NA
dd_Smed_v6_74225_0_1	-1.19431	0.778725	-0.698163	1	-0.270216	1	0.180422	1	2.16087	0.635036	-0.921396	1	dd_Smed_v4_74225_0_1	1e-14	ubiquitin C (UBC)	NA	NA	NA	NA
dd_Smed_v6_30125_0_1	-1.19428	0.54392	-0.0971235	1	-0.0217249	1	-1.04574	0.770254	-0.00211869	1	0.580113	1	dd_Smed_v4_30125_0_1	NA	NA	NA	NA	Innexin,	NA
dd_Smed_v6_38954_0_1	-1.19422	0.63824	-0.304946	1	0.646888	1	0.637927	1	0.216445	1	1.17874	1	dd_Smed_v4_38954_0_1	NA	NA	NA	NA	NA	NA
dd_Smed_v6_32997_0_1	-1.19335	0.74347	1.00246	0.957866	0.180698	1	2.15832	0.351953	-0.324746	1	2.24537	0.467648	dd_Smed_v4_32997_0_1	NA	NA	NA	NA	NA	NA
dd_Smed_v6_159_0_1	-1.19331	0.198735	-1.89311	0.0064004	-0.63192	1	-1.97586	0.00011813	-2.22902	0.00017761	-2.36409	0.000229295	dd_Smed_v4_159_0_1	2e-30	peptidase inhibitor 16 (PI16)	1e-38	GLI pathogenesis related-1	CAP,	Muscle, unclear what type, expresses genes previously observed in low quality libs
dd_Smed_v6_5973_0_1	-1.19167	0.134477	-0.402495	1	0.530268	1	-0.0413401	1	0.0660648	1	-0.704744	1	dd_Smed_v4_9043_0_1	NA	NA	NA	NA	NA	NA
dd_Smed_v6_28058_0_1	-1.19145	0.671562	-1.14495	0.790266	-0.123116	1	0.689007	1	-0.759939	0.859598	0.151257	1	dd_Smed_v4_28058_0_1	NA	NA	NA	NA	NA	NA
dd_Smed_v6_46436_0_1	-1.19115	1	-0.697634	1	-0.746983	1	1.52761	1	-0.0227434	1	-0.321992	1	dd_Smed_v4_46436_0_1	NA	NA	NA	NA	NA	NA
dd_Smed_v6_76760_0_1	-1.19115	1	Inf	1	-0.250358	1	-0.300933	1	#NAME?	1	NA	NA	dd_Smed_v4_76760_0_1	NA	NA	NA	NA	NA	NA
dd_Smed_v6_81678_0_1	-1.19115	1	-0.384166	1	2.11419	1	-0.386548	1	#NAME?	0.1676	1.81846	1	dd_Smed_v4_81678_0_1	9e-13	ubiquitin fusion degradation 1 like (yeast) (UFD1L)	NA	NA	UFD1,	NA
dd_Smed_v6_84163_0_1	-1.19115	1	0.684762	1	-0.288586	1	0.515823	1	2.32669	0.891602	0.284755	1	dd_Smed_v4_24925_0_2	#N/A	#N/A	#N/A	#N/A	#N/A	#N/A
dd_Smed_v6_38397_0_2	-1.19036	0.997176	-2.13198	0.626008	0.866834	1	0.941924	1	-2.43472	0.313193	1.75155	1	dd_Smed_v4_38397_0_2	NA	NA	NA	NA	NA	NA
dd_Smed_v6_28715_0_1	-1.19036	1	0.00806013	1	-0.784517	1	0.685427	1	1.19922	0.846895	-0.217842	1	dd_Smed_v4_14564_1_6	#N/A	#N/A	#N/A	#N/A	#N/A	#N/A
dd_Smed_v6_51081_0_1	-1.19022	0.683683	-0.936041	1	-0.678732	1	-1.40759	0.498849	-0.618501	0.993165	-1.12253	1	dd_Smed_v4_51081_0_1	NA	NA	NA	NA	NA	NA
dd_Smed_v6_11456_0_1	-1.18948	0.00186652	-1.00145	0.00654367	-1.25111	1.47002e-06	-1.05398	0.00153256	-0.501624	0.520188	-0.967665	0.00710667	dd_Smed_v4_11456_0_1	NA	NA	NA	NA	NA	NA
dd_Smed_v6_1226_0_1	-1.18904	3.44844e-09	-0.891245	2.45861e-05	-1.04285	7.77207e-11	-1.01687	8.8153e-10	-1.6029	1.31471e-19	-0.951564	4.10743e-07	dd_Smed_v4_1226_0_1	4e-166	aminolevulinate, delta-, synthase 2 (ALAS2)	NA	NA	Aminotran_1_2, Aminotran_5,	NA
dd_Smed_v6_18501_0_1	-1.18829	0.0445816	-0.10627	1	-0.0298446	1	-0.097698	1	0.245575	0.990113	0.338257	1	dd_Smed_v4_18501_0_1	NA	NA	NA	NA	NA	NA
dd_Smed_v6_41456_0_1	-1.18828	0.705596	-0.607146	1	0.367608	1	-0.817217	1	1.17798	0.872429	1.05637	1	dd_Smed_v4_41456_0_1	NA	NA	NA	NA	NA	NA
dd_Smed_v6_26622_0_1	-1.18706	0.106203	-0.050605	1	0.474779	1	0.0946834	1	-0.00549943	1	0.343963	0.685555	dd_Smed_v4_26622_0_1	NA	NA	NA	NA	NA	NA
dd_Smed_v6_36352_0_2	-1.18627	1	0.179977	1	-0.0426111	1	1.00746	1	1.26147	1	1.89005	0.961837	dd_Smed_v4_36352_0_2	NA	NA	NA	NA	NA	NA
dd_Smed_v6_55903_0_1	-1.18622	0.872697	1.25389	0.969065	0.340085	1	-0.164178	1	0.302832	1	-0.864839	1	dd_Smed_v4_55903_0_1	NA	NA	NA	NA	NA	NA
dd_Smed_v6_48541_0_1	-1.18487	0.658087	-0.497678	1	-0.551539	1	0.165731	1	1.49257	0.267441	0.060635	1	dd_Smed_v4_48541_0_1	NA	NA	NA	NA	NA	NA
dd_Smed_v6_56572_0_1	-1.18481	0.911694	-1.18673	0.970225	0.0683209	1	1.11176	1	-0.0936749	1	-0.530244	1	dd_Smed_v4_56572_0_1	NA	NA	NA	NA	zf-RING_2, zf-C3HC4_2, zf-C3HC4,	NA
dd_Smed_v6_53582_0_1	-1.18373	1	0.144782	1	1.10229	1	-0.739128	1	-0.311428	1	#NAME?	1	dd_Smed_v4_53582_0_1	NA	NA	NA	NA	NA	NA
dd_Smed_v6_68025_0_1	-1.18373	1	-0.00940672	1	0.624273	1	-0.712619	1	Inf	1	-1.93342	1	dd_Smed_v4_68025_0_1	5e-10	H2A histone family, member J (H2AFJ)	NA	NA	NA	NA
dd_Smed_v6_69072_0_1	-1.18373	1	0.179977	1	0.136183	1	-1.02027	1	Inf	1	0.476679	1	dd_Smed_v4_69072_0_1	4e-21	ATPase type 13A3 (ATP13A3)	NA	NA	NA	NA
dd_Smed_v6_41076_0_1	-1.18342	0.907134	-0.381811	1	-0.993988	1	0.0632224	1	0.424328	1	-0.0842143	1	dd_Smed_v4_41076_0_1	NA	NA	NA	NA	NA	NA
dd_Smed_v6_48477_0_1	-1.18233	1	0.657546	1	1.20676	0.511967	0.100411	1	-1.35714	0.661541	0.583871	1	dd_Smed_v4_48477_0_1	NA	NA	NA	NA	NA	NA
dd_Smed_v6_50102_0_1	-1.18199	0.928271	0.0632083	1	0.337372	1	-0.0766169	1	-0.0840313	1	0.730836	1	dd_Smed_v4_50102_0_1	NA	NA	NA	NA	NA	NA
dd_Smed_v6_15420_0_4	-1.18193	0.55446	0.358916	1	0.517352	1	-0.108342	1	0.900208	0.537004	0.629754	1	dd_Smed_v4_15420_0_4	NA	NA	NA	NA	NA	NA
dd_Smed_v6_29141_0_1	-1.18192	0.883028	0.227082	1	0.233808	1	-0.294086	1	0.381352	1	0.657079	1	dd_Smed_v4_29141_0_1	NA	NA	NA	NA	NA	NA
dd_Smed_v6_46843_0_1	-1.18162	0.473453	-0.1299	1	0.336908	1	-0.177782	1	0.28222	1	0.851665	0.73929	dd_Smed_v4_17852_0_2	#N/A	#N/A	#N/A	#N/A	#N/A	#N/A
dd_Smed_v6_66525_0_1	-1.18082	1	1.33503	0.96331	-0.0421513	1	0.782509	1	-0.479715	1	0.0423257	1	dd_Smed_v4_66525_0_1	NA	NA	NA	NA	NA	NA
dd_Smed_v6_19988_0_1	-1.18051	0.0187262	-0.138142	1	-0.0792663	1	-0.160833	1	0.260985	0.986136	-0.588649	0.964781	dd_Smed_v4_19988_0_1	NA	NA	NA	NA	NA	NA
dd_Smed_v6_36804_0_1	-1.18008	1	0.706806	1	0.66035	1	-3.11631	0.68228	-0.484464	1	0.237974	1	dd_Smed_v4_28018_0_2	#N/A	#N/A	#N/A	#N/A	#N/A	#N/A
dd_Smed_v6_23124_0_1	-1.18003	0.011089	-0.108588	1	0.396986	1	-0.139706	1	0.124477	1	0.210931	1	dd_Smed_v4_23124_0_1	NA	NA	NA	NA	NA	NA
dd_Smed_v6_22441_0_1	-1.18	0.993624	-0.0563052	1	0.178168	1	0.125937	1	-1.5568	0.298365	-1.56083	1	dd_Smed_v4_22441_0_1	NA	NA	NA	NA	NA	NA
dd_Smed_v6_65956_0_1	-1.17993	1	1.67933	1	2.13057	0.895721	1.42927	1	0.438523	1	-0.135328	1	dd_Smed_v4_65956_0_1	NA	NA	NA	NA	NA	NA
dd_Smed_v6_48163_0_1	-1.17993	1	#NAME?	1	-1.12453	1	-0.217005	1	0.583195	1	NA	NA	dd_Smed_v4_48163_0_1	NA	NA	NA	NA	NA	NA
dd_Smed_v6_87874_0_1	-1.17993	1	-0.36706	1	0.167827	1	1.41851	1	-1.20004	1	#NAME?	0.954348	dd_Smed_v4_87874_0_1	4e-13	dynein, axonemal, heavy chain 10 (DNAH10)	NA	NA	DHC_N1,	NA
dd_Smed_v6_61050_0_1	-1.1795	0.803995	-1.67512	0.972907	1.10657	1	0.139973	1	1.1666	1	0.274952	1	dd_Smed_v4_61050_0_1	NA	NA	NA	NA	NA	NA
dd_Smed_v6_24597_0_1	-1.17909	0.839386	0.363438	1	0.420888	1	-0.341546	1	-0.0894436	1	-0.37974	1	dd_Smed_v4_24597_0_1	NA	NA	NA	NA	NA	NA
dd_Smed_v6_64150_0_1	-1.17909	0.883028	-0.239009	1	0.842848	1	1.15171	0.672912	-0.284027	1	1.11059	1	dd_Smed_v4_64150_0_1	2e-08	tigger transposable element derived 4 (TIGD4)	NA	NA	NA	NA
dd_Smed_v6_17655_0_1	-1.17901	0.0075702	-0.426047	0.860635	-0.698795	0.508696	-0.257928	1	-0.471973	0.559277	0.171715	1	dd_Smed_v4_17655_0_1	NA	NA	NA	NA	Radial_spoke_3,	NA
dd_Smed_v6_40887_0_1	-1.17825	1	0.272716	1	-1.42192	1	-0.237437	1	-2.03406	0.687091	0.644251	1	dd_Smed_v4_17858_0_1	NA	NA	NA	NA	NA	NA
dd_Smed_v6_39556_0_1	-1.17761	0.581331	0.0406543	1	-0.876323	1	-0.526673	1	1.64979	0.548527	-0.6791	1	dd_Smed_v4_39556_0_1	NA	NA	NA	NA	NA	NA
dd_Smed_v6_64162_0_1	-1.17639	1	-1.20456	1	1.7424	1	1.12048	1	1.80284	0.801247	-2.65296	1	dd_Smed_v4_23811_0_1	NA	NA	NA	NA	NA	NA
dd_Smed_v6_27829_0_2	-1.17636	1	0.342576	1	0.545083	1	-0.312343	1	-0.635839	1	-1.97686	1	dd_Smed_v4_27829_0_2	NA	NA	NA	NA	NA	NA
dd_Smed_v6_33132_0_1	-1.17451	0.188	0.266508	1	-0.201478	1	-0.0230356	1	-0.259668	1	0.209472	1	dd_Smed_v4_33667_0_3	#N/A	#N/A	#N/A	#N/A	#N/A	#N/A
dd_Smed_v6_18362_0_1	-1.1744	1	-1.51859	0.948196	0.233494	1	-0.454939	1	-0.390716	1	-0.802448	1	dd_Smed_v4_18362_0_1	NA	NA	NA	NA	NA	NA
dd_Smed_v6_24459_0_1	-1.17412	0.721905	-0.741701	0.967597	-0.0524434	1	-0.59499	1	1.45751	0.407096	0.0408852	1	dd_Smed_v4_5439_0_3	#N/A	#N/A	#N/A	#N/A	#N/A	#N/A
dd_Smed_v6_31848_0_1	-1.17362	0.884646	-1.55237	0.850837	-0.0652299	1	0.217364	1	0.0100453	1	2.44103	0.728621	dd_Smed_v4_24635_0_1	NA	NA	NA	NA	NA	NA
dd_Smed_v6_40327_0_1	-1.17274	1	-2.29535	1	0.164483	1	-0.728203	1	0.156078	1	-1.97863	1	dd_Smed_v4_40327_0_1	NA	NA	NA	NA	NA	NA
dd_Smed_v6_52819_0_1	-1.17274	1	2.15788	1	0.282329	1	0.153603	1	0.312781	1	Inf	1	dd_Smed_v4_52819_0_1	1e-12	ribonucleotide reductase M2 B (TP53 inducible) (RRM2B)	2e-24	Ribonucleoside diphosphate reductase subunit M2-2	Ribonuc_red_sm,	NA
dd_Smed_v6_65113_0_1	-1.17274	1	-1.50536	1	0.265622	1	0.441379	1	-0.384252	1	-0.135328	1	dd_Smed_v4_65113_0_1	3e-11	actin, beta (ACTB)	NA	NA	NA	NA
dd_Smed_v6_71005_0_1	-1.17274	1	0.454614	1	0.682769	1	0.00231129	1	-0.453713	1	Inf	1	dd_Smed_v4_71005_0_1	NA	NA	7e-140	spac-1	RRM_1,	NA
dd_Smed_v6_85401_0_1	-1.17274	1	NA	NA	#NAME?	1	-1.42374	1	0.0267605	1	Inf	1	dd_Smed_v4_4163_0_1	1e-164	cell division cycle 5-like (CDC5L)	NA	NA	Myb_Cef, Myb_DNA-binding, Myb_DNA-bind_6,	NA
dd_Smed_v6_94186_0_1	-1.17274	1	Inf	1	-0.929919	1	-0.733633	1	Inf	0.891788	0.378649	1	dd_Smed_v4_94186_0_1	NA	NA	NA	NA	NA	NA
dd_Smed_v6_19834_0_1	-1.17197	0.121835	-0.116226	1	0.416613	0.866536	-0.171103	1	-0.0297669	1	0.586048	0.42242	dd_Smed_v4_19834_0_1	1e-62	PRP8 pre-mRNA processing factor 8 homolog (S. cerevisiae) (PRPF8)	NA	NA	NA	NA
dd_Smed_v6_46761_0_1	-1.17152	0.941505	-0.130652	1	-0.148441	1	1.17336	1	0.532451	1	-1.06631	1	dd_Smed_v4_46761_0_1	NA	NA	NA	NA	NA	Neural
dd_Smed_v6_86040_0_1	-1.17101	0.850982	-1.09329	0.961257	0.169581	1	0.727321	1	1.90378	0.580526	0.0206437	1	dd_Smed_v4_86040_0_1	1e-11	family with sequence similarity 200, member B (FAM200B)	NA	NA	NA	NA
dd_Smed_v6_10286_0_1	-1.17057	0.0237081	-1.30214	0.00891535	-1.16303	0.00878113	-1.2359	0.00247903	-0.0802849	1	-1.2328	0.0422685	dd_Smed_v4_10286_0_1	NA	NA	NA	NA	NA	NA
dd_Smed_v6_68212_0_1	-1.17049	0.852492	-0.138124	1	0.838396	1	0.751626	1	0.792676	0.91955	0.0727013	1	dd_Smed_v4_68212_0_1	NA	NA	NA	NA	NA	NA
dd_Smed_v6_31099_0_1	-1.16934	0.375448	-0.0768117	1	0.564734	1	-0.666228	1	0.288432	1	0.816496	0.71655	dd_Smed_v4_31099_0_1	NA	NA	NA	NA	NA	NA
dd_Smed_v6_36717_0_1	-1.16913	1	-0.990368	1	0.105534	1	-0.311441	1	0.482207	1	-0.862851	1	dd_Smed_v4_36717_0_1	NA	NA	NA	NA	NA	NA
dd_Smed_v6_71854_0_1	-1.16903	1	0.0990336	1	0.878788	1	-0.0965341	1	-0.817913	1	1.20289	1	dd_Smed_v4_71854_0_1	NA	NA	NA	NA	NA	NA
dd_Smed_v6_34530_0_1	-1.16874	0.776474	1.71909	0.840032	1.0057	1	-1.623	0.838936	0.0909472	1	0.0266407	1	dd_Smed_v4_24168_0_4	#N/A	#N/A	#N/A	#N/A	#N/A	#N/A
dd_Smed_v6_24397_0_1	-1.16869	0.257754	-0.584034	0.919904	0.117943	1	0.118923	1	1.26916	0.264728	0.0572265	1	dd_Smed_v4_24397_0_1	NA	NA	NA	NA	NA	NA
dd_Smed_v6_45286_0_1	-1.16854	0.392074	0.916846	0.93525	0.630278	0.790855	0.719421	0.722572	1.49499	0.10414	-0.113757	1	dd_Smed_v4_45286_0_1	NA	NA	NA	NA	NA	NA
dd_Smed_v6_1083_0_1	-1.16843	1.34707e-05	-0.774391	0.0201285	-1.33728	9.31356e-11	-1.44533	4.59068e-12	-1.66189	9.37115e-13	-0.984519	3.6532e-05	dd_Smed_v4_1083_0_1	NA	NA	NA	NA	EF_hand_5, EF_hand_6, efhand,	NA
dd_Smed_v6_14706_0_1	-1.16829	0.530952	-0.532699	1	0.595843	0.878689	0.0926899	1	0.511356	1	-1.27673	1	dd_Smed_v4_14706_0_1	NA	NA	NA	NA	NA	NA
dd_Smed_v6_37751_0_1	-1.1679	0.751749	-0.104017	1	0.470635	1	-0.0134021	1	0.200464	1	0.881666	0.682706	dd_Smed_v4_37751_0_1	NA	NA	NA	NA	NA	Muscle, unclear what type, expresses genes previously observed in low quality libs
dd_Smed_v6_12017_0_1	-1.16766	0.000563977	-1.18189	0.000173342	-1.14991	1.74449e-05	-1.19081	8.80839e-06	-0.0741827	1	-0.983778	0.026882	dd_Smed_v4_12017_0_1	3e-92	filamin A, alpha (FLNA)	NA	NA	Filamin,	NA
dd_Smed_v6_13321_0_1	-1.16736	0.202256	-0.103853	1	-0.147339	1	-0.216668	1	0.186128	1	-0.131898	1	dd_Smed_v4_13321_0_1	NA	NA	NA	NA	NA	NA
dd_Smed_v6_51563_0_1	-1.16622	0.955788	0.0202605	1	0.284395	1	-0.183197	1	0.95425	1	-0.300207	1	dd_Smed_v4_51563_0_1	NA	NA	NA	NA	NA	NA
dd_Smed_v6_57917_0_1	-1.16538	1	-0.377932	1	-0.369306	1	0.429996	1	-0.570466	1	-0.267218	1	dd_Smed_v4_57917_0_1	8e-27	SET domain and mariner transposase fusion gene (SETMAR)	NA	NA	NA	NA
dd_Smed_v6_90709_0_1	-1.16476	1	0.127672	1	-0.363827	1	0.206919	1	-0.18911	1	0.709957	1	dd_Smed_v4_90709_0_1	2e-14	estrogen receptor 1 (ESR1)	NA	NA	zf-C4,	NA
dd_Smed_v6_27632_0_1	-1.16455	0.92099	-0.175305	1	0.372834	1	-0.758522	1	0.467255	1	-2.64959	1	dd_Smed_v4_27632_0_1	NA	NA	NA	NA	NA	NA
dd_Smed_v6_78174_0_1	-1.1644	0.423356	-0.187442	1	0.218689	1	-0.682761	1	0.188652	1	-0.874465	1	dd_Smed_v4_78174_0_1	5e-21	GTF2I repeat domain containing 2 (GTF2IRD2)	NA	NA	NA	NA
dd_Smed_v6_43120_0_1	-1.16358	1	0.349379	1	-1.22932	1	-0.824011	1	0.011195	1	-1.14209	0.694633		#N/A	#N/A	#N/A	#N/A	#N/A	#N/A
dd_Smed_v6_73760_0_1	-1.16355	1	-0.934732	1	0.688983	1	1.72834	0.975811	0.473625	1	Inf	0.678789	dd_Smed_v4_73760_0_1	NA	NA	NA	NA	NA	NA
dd_Smed_v6_68485_0_1	-1.1632	0.911859	0.0581858	1	1.06637	1	1.25809	0.971471	2.14873	0.559519	0.0713245	1	dd_Smed_v4_68485_0_1	2e-08	actin, alpha 2, smooth muscle, aorta (ACTA2)	NA	NA	NA	NA
dd_Smed_v6_50343_0_1	-1.16314	0.934444	0.0844877	1	-0.415098	1	-0.780327	1	-0.670303	1	1.30286	1	dd_Smed_v4_50343_0_1	NA	NA	NA	NA	NA	NA
dd_Smed_v6_40055_0_1	-1.16293	0.924676	1.21904	0.891995	0.0193382	1	0.114882	1	0.524125	1	-0.794096	1	dd_Smed_v4_40055_0_1	NA	NA	NA	NA	NA	NA
dd_Smed_v6_41533_0_1	-1.16286	0.198665	-0.387726	1	0.262582	1	-0.017849	1	1.4689	0.169944	-0.776289	1	dd_Smed_v4_41533_0_1	NA	NA	NA	NA	NA	NA
dd_Smed_v6_9735_0_1	-1.16281	0.525426	-1.09824	0.559342	0.683568	0.819966	0.0103272	1	0.958356	0.476414	1.01593	0.891408	dd_Smed_v4_14113_0_1	7e-19	NA	NA	NA	DDE_1,	NA
dd_Smed_v6_31722_0_1	-1.16244	0.796389	0.608012	1	0.0579395	1	-0.0343279	1	-0.603265	1	0.828844	1	dd_Smed_v4_31722_0_1	NA	NA	NA	NA	NA	NA
dd_Smed_v6_48874_0_1	-1.16195	1	0.799876	1	-1.05877	1	-0.775897	1	0.371513	1	0.500803	1	dd_Smed_v4_48874_0_1	NA	NA	NA	NA	NA	NA
dd_Smed_v6_93826_0_1	-1.16195	1	0.0760705	1	0.0427761	1	-1.64797	1	-0.790079	1	-0.440359	1	dd_Smed_v4_93826_0_1	NA	NA	NA	NA	DDE_Tnp_1_7,	NA
dd_Smed_v6_35603_0_1	-1.16181	1	-1.09195	1	0.426978	1	0.457976	1	1.19581	0.84864	-0.135328	1	dd_Smed_v4_3787_0_2	#N/A	#N/A	#N/A	#N/A	#N/A	#N/A
dd_Smed_v6_47913_0_2	-1.16181	1	0.0761542	1	0.139977	1	-0.0931256	1	-1.16039	0.949569	0.653384	1	dd_Smed_v4_50418_0_2	#N/A	#N/A	#N/A	#N/A	#N/A	#N/A
dd_Smed_v6_35589_0_1	-1.16178	0.900125	1.18753	0.994128	0.136988	1	1.38308	0.972761	-0.403158	1	1.9166	0.660534	dd_Smed_v4_35589_0_1	NA	NA	NA	NA	NA	NA
dd_Smed_v6_42517_0_1	-1.16163	0.837878	0.193609	1	0.151176	1	0.224814	1	2.04465	0.302876	0.68422	1	dd_Smed_v4_42517_0_1	NA	NA	NA	NA	NA	NA
dd_Smed_v6_39723_0_1	-1.16152	0.838669	0.0555045	1	0.118582	1	2.46905	0.181931	-1.52309	0.659893	-0.669728	1	dd_Smed_v4_39723_0_1	NA	NA	NA	NA	NA	NA
dd_Smed_v6_72713_0_1	-1.16146	0.823061	-0.231668	1	-1.12132	1	0.555668	1	-0.55895	1	-0.669728	1	dd_Smed_v4_72713_0_1	8e-16	protocadherin gamma subfamily B, 1 (PCDHGB1)	NA	NA	Cadherin,	NA
dd_Smed_v6_17767_0_1	-1.16108	0.0510274	-0.359951	1	0.257771	0.983292	0.348448	0.714083	0.815133	0.278556	0.491652	0.796295	dd_Smed_v4_17767_0_1	NA	NA	NA	NA	NA	NA
dd_Smed_v6_17222_0_1	-1.16025	0.756911	0.0882795	1	0.00763888	1	0.220408	1	0.0455649	1	0.36488	1	dd_Smed_v4_17222_0_1	1e-08	ubiquitin C (UBC)	NA	NA	NA	Gut (2)
dd_Smed_v6_5204_0_1	-1.15986	1.86885e-05	-0.829358	0.0062366	-1.18707	2.85135e-08	-1.23336	3.50692e-08	-0.225734	0.81093	-0.846503	0.0113255	dd_Smed_v4_5204_0_1	5e-07	calmodulin-like 5 (CALML5)	NA	NA	efhand, EF_hand_5, EF_hand_4, EF_hand_3, EF_hand_6, SPARC_Ca_bdg, efhand_3,	NA
dd_Smed_v6_86448_0_1	-1.15929	1	0.834276	1	0.828428	1	1.68358	1	0.869836	1	1.06318	1	dd_Smed_v4_86448_0_1	NA	NA	NA	NA	NA	NA
dd_Smed_v6_67936_0_1	-1.15878	0.962223	0.0866036	1	-0.230238	1	0.171704	1	1.63912	1	-2.44426	1	dd_Smed_v4_67936_0_1	NA	NA	NA	NA	NA	NA
dd_Smed_v6_37845_0_1	-1.15805	1	-1.03851	1	0.284804	1	Inf	1	-0.530489	1	NA	NA	dd_Smed_v4_37845_0_1	NA	NA	NA	NA	NA	NA
dd_Smed_v6_48297_0_1	-1.15805	1	0.566272	1	0.0378533	1	2.25661	0.878952	-0.258689	1	-3.37506	0.813765	dd_Smed_v4_48297_0_1	NA	NA	NA	NA	NA	NA
dd_Smed_v6_41507_0_1	-1.15647	0.735774	-0.480442	1	0.919347	0.956623	0.256751	1	0.480639	1	1.46808	0.687138	dd_Smed_v4_41507_0_1	NA	NA	NA	NA	NA	NA
dd_Smed_v6_33890_0_1	-1.15611	0.369385	-0.680699	0.847111	0.185301	1	0.234407	1	0.543987	0.866278	0.251538	1	dd_Smed_v4_33890_0_1	NA	NA	NA	NA	NA	NA
dd_Smed_v6_55582_0_1	-1.15609	0.953329	-1.58269	1	-0.0968177	1	-1.08808	1	-0.850693	1	#NAME?	1	dd_Smed_v4_55582_0_1	1e-39	NA	NA	NA	HSP90,	NA
dd_Smed_v6_54970_0_1	-1.15582	0.783659	0.677434	1	0.474611	1	-0.455179	1	0.545832	0.975768	0.883282	0.961355	dd_Smed_v4_54970_0_1	2e-10	ATPase, Na+/K+ transporting, beta 4 polypeptide (ATP1B4)	NA	NA	Na_K-ATPase,	NA
dd_Smed_v6_15054_0_1	-1.15566	0.355681	-1.48464	0.44902	-0.288051	1	-0.169158	1	0.597289	0.946215	0.162148	1	dd_Smed_v4_15054_0_1	3e-07	GTF2I repeat domain containing 2 (GTF2IRD2)	NA	NA	NA	NA
dd_Smed_v6_13147_0_1	-1.15553	0.139248	-0.520802	0.838371	0.00637259	1	0.3468	1	0.163596	1	0.271842	0.954439	dd_Smed_v4_13147_0_1	NA	NA	NA	NA	NA	Gut (2)
dd_Smed_v6_46280_0_1	-1.15519	0.868533	-2.73335	0.453983	0.792831	1	-0.878401	1	0.874424	0.986757	-0.533719	1	dd_Smed_v4_46280_0_1	NA	NA	NA	NA	NA	NA
dd_Smed_v6_63930_0_1	-1.15457	1	Inf	1	Inf	1	-1.63477	1	#NAME?	0.970819	-2.76229	1	dd_Smed_v4_63930_0_1	NA	NA	NA	NA	NA	NA
dd_Smed_v6_48498_0_1	-1.15457	1	-0.0117772	1	NA	NA	1.85523	1	Inf	1	#NAME?	0.998416	dd_Smed_v4_8230_0_1	1e-131	TBC1 domain family, member 22B (TBC1D22B)	NA	NA	RabGAP-TBC,	NA
dd_Smed_v6_46628_0_1	-1.15454	0.92167	-0.0699123	1	-1.61717	1	-0.97578	0.957158	-0.674628	0.796752	-1.09233	1	dd_Smed_v4_46628_0_1	NA	NA	NA	NA	NA	NA
dd_Smed_v6_68312_0_1	-1.15453	1	-0.109714	1	-0.458252	1	1.5735	0.754683	0.252876	1	-1.36042	1	dd_Smed_v4_68312_0_1	NA	NA	NA	NA	NA	NA
dd_Smed_v6_70419_0_1	-1.15421	0.849767	0.136519	1	-0.675614	1	0.567334	1	0.141505	1	0.148938	1	dd_Smed_v4_70419_0_1	NA	NA	NA	NA	NA	NA
dd_Smed_v6_33327_0_1	-1.15418	0.766243	-0.231416	1	0.00330029	1	0.227041	1	0.498499	1	-0.226252	1	dd_Smed_v4_33327_0_1	NA	NA	NA	NA	NA	NA
dd_Smed_v6_61842_0_1	-1.15336	0.90493	0.194466	1	0.29556	1	0.333597	1	0.937015	0.741498	2.35776	0.250779	dd_Smed_v4_61842_0_1	NA	NA	NA	NA	NA	NA
dd_Smed_v6_28691_0_1	-1.15276	1	0.653202	1	1.07452	1	0.615695	1	0.148778	1	-0.698022	1	dd_Smed_v4_28691_0_1	NA	NA	NA	NA	NA	NA
dd_Smed_v6_82842_0_1	-1.15176	1	1.55014	0.957451	0.793641	1	1.10158	1	0.711744	1	-2.93342	0.972816	dd_Smed_v4_82842_0_1	NA	NA	NA	NA	DDE_1,	NA
dd_Smed_v6_47109_0_1	-1.15105	1	0.263164	1	0.266194	1	0.234607	1	-0.791158	1	0.126469	1	dd_Smed_v4_47109_0_1	1e-10	zinc finger, BED-type containing 5 (ZBED5)	NA	NA	NA	NA
dd_Smed_v6_57208_0_1	-1.15105	1	-1.22674	1	0.581827	1	NA	NA	-0.682178	1	#NAME?	1	dd_Smed_v4_57208_0_1	NA	NA	NA	NA	NA	NA
dd_Smed_v6_91166_0_1	-1.15105	1	#NAME?	1	#NAME?	1	-0.64216	1	-0.0726339	1	1.1368	1	dd_Smed_v4_91166_0_1	NA	NA	NA	NA	NA	NA
dd_Smed_v6_100799_0_1	-1.15104	1	0.179977	1	0.043159	1	0.0465162	1	-0.0840313	1	-0.440359	1	dd_Smed_v4_100799_0_1	NA	NA	NA	NA	NA	NA
dd_Smed_v6_8090_0_1	-1.15022	0.0405233	-0.609631	0.484266	-0.667858	0.510266	-0.499717	0.770254	-2.70921	2.29835e-20	-0.634583	0.834796	dd_Smed_v4_8090_0_1	4e-98	UDP-N-acetyl-alpha-D-galactosamine:polypeptide N-acetylgalactosaminyltransferase 10 (GalNAc-T10) (GALNT10)	NA	NA	Glycos_transf_2, Ricin_B_lectin, Glyco_tranf_2_2, Glyco_transf_7C,	NA
dd_Smed_v6_23519_0_1	-1.15022	0.304987	-0.406491	1	0.219628	1	-0.0287211	1	0.665113	0.757079	-0.103439	1	dd_Smed_v4_23519_0_1	7e-14	GTF2I repeat domain containing 2 (GTF2IRD2)	NA	NA	NA	NA
dd_Smed_v6_3065_0_1	-1.14988	1.16456e-05	-1.23124	1.11212e-06	-1.23122	2.26495e-09	-1.24131	1.09018e-09	-0.429035	0.332354	-1.08289	0.000150774	dd_Smed_v4_3065_0_1	1e-30	NA	3e-151	ifb	Filament, LTD,	NA
dd_Smed_v6_20112_0_1	-1.14892	0.621985	1.16994	0.899705	0.73136	0.851512	0.0277292	1	0.642473	1	-0.962668	1	dd_Smed_v4_20112_0_1	NA	NA	NA	NA	NA	NA
dd_Smed_v6_2184_0_1	-1.14792	0.669694	-0.0322664	1	0.148805	1	1.27627	1	-3.42278	0.0051155	-1.24427	0.884073	dd_Smed_v4_2184_0_1	NA	NA	NA	NA	LCCL,	NA
dd_Smed_v6_38734_0_1	-1.14758	1	0.788412	1	-0.62559	1	-0.269022	1	-0.339125	1	-0.557072	1	dd_Smed_v4_38734_0_1	NA	NA	NA	NA	NA	NA
dd_Smed_v6_27855_0_2	-1.147	1	-0.524425	1	-2.85099	0.941347	-0.953484	1	-0.58699	1	-0.571933	1	dd_Smed_v4_27855_0_2	NA	NA	NA	NA	NA	NA
dd_Smed_v6_26730_0_1	-1.14698	1	-0.960073	1	0.354456	1	-0.468607	1	1.67965	0.824777	0.913583	1	dd_Smed_v4_52489_0_1	NA	NA	NA	NA	NA	NA
dd_Smed_v6_45877_0_1	-1.14698	1	#NAME?	0.674309	0.404356	1	-0.370852	1	-2.32933	0.846576	0.565132	1	dd_Smed_v4_45877_0_1	NA	NA	NA	NA	NA	NA
dd_Smed_v6_53472_0_1	-1.14698	1	0.274369	1	0.62702	1	0.69048	1	-1.80652	0.834492	-0.197511	1	dd_Smed_v4_53472_0_1	NA	NA	NA	NA	NA	NA
dd_Smed_v6_54468_0_1	-1.14698	1	1.75276	1	1.26369	1	-0.29997	1	-1.46111	0.897404	-0.892087	1	dd_Smed_v4_54468_0_1	1e-31	prickle homolog 2 (Drosophila) (PRICKLE2)	3e-44	FHL-1	LIM,	NA
dd_Smed_v6_33258_0_1	-1.14681	0.78067	0.889523	1	0.236078	1	0.12859	1	1.15001	0.79148	-0.185806	1	dd_Smed_v4_33258_0_1	NA	NA	NA	NA	NA	NA
dd_Smed_v6_47743_0_1	-1.14668	0.766092	-0.179862	1	0.557973	1	0.0309457	1	0.285531	1	-0.511593	1	dd_Smed_v4_47743_0_1	NA	NA	NA	NA	NA	NA
dd_Smed_v6_31017_0_1	-1.1465	0.461337	0.203098	1	0.450022	1	-0.214856	1	0.93936	0.615476	0.638386	0.659925	dd_Smed_v4_31017_0_1	NA	NA	NA	NA	NA	NA
dd_Smed_v6_41381_0_1	-1.14647	0.551681	-1.12308	0.54466	0.602224	0.948542	0.250063	1	0.646159	0.938636	0.0197054	1	dd_Smed_v4_41381_0_1	NA	NA	NA	NA	NA	NA
dd_Smed_v6_37861_0_1	-1.14534	0.868066	0.397683	1	0.386133	1	0.849828	1	3.13344	0.44996	0.219108	1	dd_Smed_v4_37861_0_1	NA	NA	NA	NA	NA	NA
dd_Smed_v6_41280_0_1	-1.1438	0.894038	0.502187	1	0.880347	1	0.272871	1	0.322209	1	0.294002	1	dd_Smed_v4_41280_0_1	NA	NA	NA	NA	NA	NA
dd_Smed_v6_39743_0_1	-1.14367	0.857516	0.0354445	1	0.28009	1	-0.870835	1	-0.885259	0.909837	0.0375427	1	dd_Smed_v4_39743_0_1	NA	NA	NA	NA	NA	NA
dd_Smed_v6_23140_0_1	-1.14357	0.172665	-0.0473577	1	0.0606691	1	-0.217076	1	0.0642863	1	0.45722	0.833925	dd_Smed_v4_23140_0_1	NA	NA	NA	NA	NA	NA
dd_Smed_v6_8840_0_1	-1.14316	2.24584e-05	-0.106139	1	0.0640455	1	0.187623	1	0.601527	0.142032	0.243211	0.736567	dd_Smed_v4_8840_0_1	NA	NA	NA	NA	NA	NA
dd_Smed_v6_18764_0_1	-1.14273	0.0472632	-0.703426	0.48744	0.33355	1	0.0831465	1	0.933723	0.202823	0.100296	1	dd_Smed_v4_18764_0_1	NA	NA	NA	NA	NA	NA
dd_Smed_v6_58911_0_1	-1.14257	0.877869	-0.775365	1	-0.757144	1	-1.4963	1	0.522748	1	0.752841	1	dd_Smed_v4_58911_0_1	2e-23	5-hydroxytryptamine (serotonin) receptor 1D, G protein-coupled (HTR1D)	NA	NA	7tm_1,	NA
dd_Smed_v6_20721_0_1	-1.1414	0.552462	0.360199	1	0.626167	1	-0.117563	1	-0.334499	0.972761	0.700092	1	dd_Smed_v4_20721_0_1	NA	NA	NA	NA	NA	Low quality cluster
dd_Smed_v6_18142_0_1	-1.14089	0.475944	-0.0675739	1	0.313869	1	0.118892	1	-0.136845	1	-0.802711	1	dd_Smed_v4_18142_0_1	NA	NA	NA	NA	NA	NA
dd_Smed_v6_35550_0_1	-1.14006	1	-1.16355	1	0.322781	1	0.16923	1	1.74846	0.887672	-0.448161	1	dd_Smed_v4_35550_0_1	NA	NA	NA	NA	CENP-B_N, HTH_28, HTH_23, HTH_Tnp_1, HTH_7, BrkDBD, Terminase_5, HTH_Tnp_IS630, MerR_1,	NA
dd_Smed_v6_37925_0_1	-1.14006	1	-1.33739	1	-0.0272655	1	0.418709	1	1.02879	1	-1.44426	1	dd_Smed_v4_37925_0_1	NA	NA	NA	NA	NA	NA
dd_Smed_v6_52916_0_1	-1.14006	1	-0.508892	1	#NAME?	1	-0.111325	1	-2.06895	0.772051	1.04124	1	dd_Smed_v4_52916_0_1	NA	NA	NA	NA	NA	NA
dd_Smed_v6_709_0_1	-1.13996	4.48567e-08	-1.16947	3.37004e-07	-0.627046	0.00779254	-0.703005	0.00118505	-0.755947	0.00134505	-1.21936	9.75178e-06	dd_Smed_v4_709_0_1	NA	NA	NA	NA	NA	NA
dd_Smed_v6_31822_0_1	-1.13827	0.49779	0.169638	1	0.4083	1	0.391902	1	-0.00442021	1	0.988212	0.852948	dd_Smed_v4_31822_0_1	NA	NA	NA	NA	NA	NA
dd_Smed_v6_62610_0_1	-1.13668	1	2.16627	1	0.0602909	1	0.893786	1	-0.215651	1	-2.44621	1	dd_Smed_v4_62610_0_1	NA	NA	NA	NA	NA	NA
dd_Smed_v6_65000_0_1	-1.13657	1	0.402323	1	-0.0573172	1	0.785641	1	1.36179	1	1.029	1	dd_Smed_v4_86535_0_1	1e-28	GTF2I repeat domain containing 2B (GTF2IRD2B)	NA	NA	NA	NA
dd_Smed_v6_23452_0_1	-1.13593	0.658087	0.161568	1	0.108264	1	0.97605	0.608659	-0.688336	0.851703	-1.18503	1	dd_Smed_v4_111_0_1	7e-36	ribosomal protein L30 (RPL30)	NA	NA	Ribosomal_L7Ae,	NA
dd_Smed_v6_18703_0_1	-1.13499	0.571612	-0.767906	1	-0.350775	1	-0.383776	1	-0.717419	0.878483	-0.670726	1	dd_Smed_v4_18703_0_1	NA	NA	NA	NA	NA	NA
dd_Smed_v6_78836_0_1	-1.1345	0.902592	-0.090842	1	0.399934	1	0.580047	1	0.193607	1	0.766272	0.949897	dd_Smed_v4_13882_0_1	NA	NA	NA	NA	NA	NA
dd_Smed_v6_86140_0_1	-1.13421	1	-0.798372	1	0.802717	1	-0.700214	1	0.737422	1	-0.124059	1	dd_Smed_v4_86140_0_1	NA	NA	NA	NA	NA	NA
dd_Smed_v6_38364_0_1	-1.13406	0.572442	-0.325957	1	0.61309	1	-0.0926118	1	1.01743	0.762176	0.668568	0.736567	dd_Smed_v4_38364_0_1	NA	NA	NA	NA	NA	NA
dd_Smed_v6_48191_0_1	-1.13323	0.888904	-0.187456	1	0.578223	1	0.467412	1	2.37514	0.746677	1.61909	1	dd_Smed_v4_48191_0_1	NA	NA	NA	NA	NA	NA
dd_Smed_v6_14799_0_1	-1.13301	0.787215	0.666088	1	-0.358471	1	0.208361	1	-0.0200922	1	-1.24403	1	dd_Smed_v4_14799_0_1	NA	NA	NA	NA	COX7C,	NA
dd_Smed_v6_13286_0_1	-1.13287	0.000458999	-1.24669	4.19058e-05	-1.1803	1.40547e-06	-1.21117	3.09516e-06	-0.275931	0.798706	-1.13301	0.000230465	dd_Smed_v4_13286_0_1	NA	NA	NA	NA	NA	NA
dd_Smed_v6_37109_0_2	-1.13194	0.818163	1.7114	0.68001	-0.0659386	1	0.367746	1	1.84521	0.553084	-0.262228	1	dd_Smed_v4_7198_0_4	#N/A	#N/A	#N/A	#N/A	#N/A	#N/A
dd_Smed_v6_99584_0_1	-1.13189	1	-0.60723	1	2.22869	1	1.61631	1	#NAME?	1	#NAME?	1	dd_Smed_v4_99584_0_1	5e-11	dopamine receptor D3 (DRD3)e	NA	NA	7tm_1,	NA
dd_Smed_v6_53073_0_1	-1.13175	0.948534	0.442644	1	0.126142	1	-0.277803	1	0.174876	1	1.59093	0.635797	dd_Smed_v4_53073_0_1	6e-13	GTF2I repeat domain containing 2 (GTF2IRD2)	NA	NA	NA	NA
dd_Smed_v6_66809_0_1	-1.13146	0.936817	0.347738	1	0.0434383	1	0.117777	1	0.369776	1	0.465731	0.964545	dd_Smed_v4_36965_0_2	#N/A	#N/A	#N/A	#N/A	#N/A	#N/A
dd_Smed_v6_17286_0_1	-1.13131	0.410624	-0.693784	0.802006	-1.07028	0.472713	-0.680059	1	-2.62906	3.68075e-08	-0.12635	0.921887	dd_Smed_v4_17286_0_1	NA	NA	1e-23	TNF receptor associated factor-2	NA	NA
dd_Smed_v6_72270_0_1	-1.13111	1	-0.256839	1	1.73288	1	-0.764791	1	0.123409	1	0.655737	1	dd_Smed_v4_72270_0_1	NA	NA	NA	NA	NA	NA
dd_Smed_v6_45208_0_1	-1.13094	0.870746	2.47084	0.569195	-0.75622	1	-0.869979	1	-0.309249	1	-1.32418	1	dd_Smed_v4_45208_0_1	7e-10	TRAF interacting protein (TRAIP)	NA	NA	zf-RING_2, zf-rbx1, zf-C3HC4_2, zf-C3HC4, zf-Apc11, zf-RING_LisH,	Neoblast
dd_Smed_v6_55186_0_1	-1.13041	0.698238	-0.821132	0.996377	0.659671	0.996544	0.106091	1	0.320748	1	0.784672	1	dd_Smed_v4_55186_0_1	NA	NA	NA	NA	NA	NA
dd_Smed_v6_18999_0_2	-1.12961	1	-0.939795	1	-0.053468	1	1.38038	1	0.244963	1	-0.789007	1	dd_Smed_v4_18999_0_2	NA	NA	NA	NA	NA	NA
dd_Smed_v6_36622_0_1	-1.12961	1	-0.83553	1	0.082533	1	0.438483	1	-0.341159	1	-0.10949	1	dd_Smed_v4_36622_0_1	NA	NA	NA	NA	NA	NA
dd_Smed_v6_94419_0_1	-1.12961	1	1.75276	1	Inf	1	0.235189	1	1.97348	1	NA	NA		#N/A	#N/A	#N/A	#N/A	#N/A	#N/A
dd_Smed_v6_34700_0_1	-1.12954	0.688302	0.0144878	1	0.586716	0.98156	0.631137	0.805724	1.24361	0.203891	0.678832	0.864648	dd_Smed_v4_34700_0_1	NA	NA	NA	NA	NA	NA
dd_Smed_v6_28622_0_1	-1.12948	0.189385	-0.410282	1	0.000111778	1	-0.299934	1	1.04189	0.273716	-0.0871365	1	dd_Smed_v4_28622_0_1	NA	NA	NA	NA	NA	NA
dd_Smed_v6_59053_0_1	-1.12934	0.914351	0.384308	1	-0.288344	1	0.303424	1	-0.460391	1	-0.719772	0.891066	dd_Smed_v4_59053_0_1	NA	NA	NA	NA	NA	NA
dd_Smed_v6_39805_0_2	-1.12934	0.921349	0.291026	1	-1.04227	1	1.08873	1	2.10799	0.674073	-0.992663	1	dd_Smed_v4_39805_0_2	NA	NA	NA	NA	NA	NA
dd_Smed_v6_53197_0_1	-1.12866	0.880854	-0.51831	1	0.189111	1	0.0593644	1	1.60056	0.561992	-0.810029	1	dd_Smed_v4_53197_0_1	NA	NA	NA	NA	NA	NA
dd_Smed_v6_28951_0_1	-1.12731	0.574662	-0.0153094	1	-0.174339	1	1.52848	0.950727	-1.62207	0.889439	0.82079	0.94294	dd_Smed_v4_28951_0_1	NA	NA	NA	NA	NA	myoD+/netrin muscle
dd_Smed_v6_68034_0_1	-1.12711	0.94022	1.13369	1	-0.951098	1	-0.222098	1	1.40909	0.878483	-1.58552	1	dd_Smed_v4_68034_0_1	NA	NA	NA	NA	NA	NA
dd_Smed_v6_32815_0_1	-1.12663	1	0.573663	1	0.0954988	1	-0.438136	1	-0.485281	1	0.215262	1	dd_Smed_v4_32815_0_1	NA	NA	NA	NA	NA	NA
dd_Smed_v6_59968_0_1	-1.12663	1	-0.775232	1	0.693288	1	-0.427219	1	1.12839	0.873911	0.32082	1	dd_Smed_v4_34374_0_5	#N/A	#N/A	#N/A	#N/A	#N/A	#N/A
dd_Smed_v6_28338_0_1	-1.12561	0.421417	-0.141577	1	0.202994	1	0.554704	0.760592	0.532117	0.865899	0.261996	0.90401	dd_Smed_v4_28338_0_1	2e-23	piggyBac transposable element derived 4 (PGBD4)	NA	NA	DDE_Tnp_1_7,	NA
dd_Smed_v6_2814_0_1	-1.12551	0.000214	-0.538975	0.256859	-1.11006	3.78924e-07	-1.40766	6.09782e-09	-0.769381	0.0132359	-1.12597	2.87528e-06	dd_Smed_v4_2814_0_1	3e-12	collagen, type VI, alpha 3 (COL6A3)	2e-20	Serine protease inhibitor-1	Kunitz_BPTI,	NA
dd_Smed_v6_42356_0_1	-1.12504	1	0.605599	1	0.229108	1	0.23606	1	-0.0799349	1	1.23432	0.998416	dd_Smed_v4_33667_0_7	#N/A	#N/A	#N/A	#N/A	#N/A	#N/A
dd_Smed_v6_68258_0_1	-1.12428	1	-1.05352	1	1.1102	1	-0.677838	1	-1.23811	1	0.491198	1	dd_Smed_v4_68258_0_1	NA	NA	NA	NA	NA	Gut
dd_Smed_v6_43794_0_1	-1.12406	0.793784	-0.21955	1	-0.485519	1	-0.55873	1	-0.28376	1	-1.78901	1	dd_Smed_v4_43794_0_1	NA	NA	NA	NA	NA	Neoblast
dd_Smed_v6_20279_0_1	-1.12363	0.566636	-0.591665	1	0.181943	1	0.216613	1	-0.176782	1	0.0583169	1	dd_Smed_v4_20279_0_1	NA	NA	NA	NA	NA	Low quality cluster
dd_Smed_v6_41592_0_1	-1.12203	1	-2.27082	1	-0.651676	1	0.492906	1	-0.806738	1	0.520957	1	dd_Smed_v4_41592_0_1	NA	NA	NA	NA	NA	NA
dd_Smed_v6_16494_0_1	-1.12191	0.00158171	-0.0832015	1	0.103331	1	0.237347	1	0.631854	0.401445	0.895291	0.136142	dd_Smed_v4_16494_0_1	NA	NA	NA	NA	Peptidase_A17,	NA
dd_Smed_v6_29129_0_1	-1.12044	0.0479738	-0.0519423	1	0.285885	1	-0.393122	1	0.612764	0.697897	1.44234	0.0694534	dd_Smed_v4_29129_0_1	NA	NA	NA	NA	NA	NA
dd_Smed_v6_33815_0_1	-1.11997	0.919377	-0.0771368	1	0.768079	0.986123	0.390576	1	1.18949	0.755709	-1.39462	1	dd_Smed_v4_22674_0_1	NA	NA	NA	NA	NA	NA
dd_Smed_v6_22129_0_5	-1.1197	1	1.11444	1	-1.29446	1	2.29909	0.917549	0.583195	1	1.68368	0.91279	dd_Smed_v4_22129_0_5	NA	NA	NA	NA	NA	NA
dd_Smed_v6_66015_0_1	-1.11967	0.705596	-0.327788	1	0.438729	1	0.137507	1	0.91561	0.881911	-0.305825	1	dd_Smed_v4_66015_0_1	NA	NA	NA	NA	NA	NA
dd_Smed_v6_55565_0_1	-1.11964	0.955538	-0.357873	1	-0.442502	1	-1.48962	1	1.3167	0.893475	-0.192988	1	dd_Smed_v4_88934_0_1	3e-07	SCAN domain containing 3 (SCAND3)	NA	NA	NA	NA
dd_Smed_v6_94824_0_1	-1.11935	1	-0.873514	1	Inf	0.960885	-1.70909	1	-0.19982	1	0.0806974	1	dd_Smed_v4_94824_0_1	NA	NA	NA	NA	NA	NA
dd_Smed_v6_51590_0_1	-1.1188	0.997176	-0.934732	1	1.87362	1	0.438504	1	0.641972	1	Inf	1	dd_Smed_v4_51590_0_1	NA	NA	NA	NA	NA	NA
dd_Smed_v6_34807_0_1	-1.11867	0.549444	0.52191	1	0.871502	1	-0.940539	0.985238	-0.757366	0.779985	0.970392	0.958875	dd_Smed_v4_70438_0_1	NA	NA	NA	NA	NA	NA
dd_Smed_v6_54347_0_1	-1.11831	0.926504	-0.235382	1	0.228193	1	-0.00974595	1	1.03481	0.796752	0.0260707	1	dd_Smed_v4_54347_0_1	NA	NA	NA	NA	NA	NA
dd_Smed_v6_49801_0_1	-1.11831	0.950985	-0.758977	1	0.511729	1	0.203774	1	-0.320349	1	0.798103	1	dd_Smed_v4_49801_0_1	NA	NA	NA	NA	NA	NA
dd_Smed_v6_44165_0_1	-1.1175	1	#NAME?	0.664125	-2.67136	1	-0.164151	1	Inf	1	Inf	0.727037	dd_Smed_v4_44165_0_1	NA	NA	NA	NA	NA	NA
dd_Smed_v6_66107_0_1	-1.1175	1	Inf	0.221125	0.27702	1	0.181974	1	1.05635	0.986136	-1.93619	1	dd_Smed_v4_16986_0_3	NA	NA	NA	NA	NA	NA
dd_Smed_v6_27148_0_1	-1.11533	1	-0.480391	1	0.182137	1	-0.356535	1	-0.640071	1	0.476679	1	dd_Smed_v4_27148_0_1	NA	NA	NA	NA	NA	NA
dd_Smed_v6_45377_0_1	-1.11533	1	-1.51142	1	0.436108	1	-0.277788	1	-2.59439	0.71734	-0.29589	1	dd_Smed_v4_45377_0_1	1e-08	SET domain and mariner transposase fusion gene (SETMAR)	NA	NA	NA	NA
dd_Smed_v6_65274_0_1	-1.11493	0.808829	-0.862009	1	-0.0561334	1	0.533579	1	0.376272	1	-0.876228	1	dd_Smed_v4_65274_0_1	NA	NA	NA	NA	NA	NA
dd_Smed_v6_39703_0_1	-1.1149	0.494355	-0.537534	1	0.477955	1	-0.787397	0.926612	0.47517	1	0.8546	0.882303	dd_Smed_v4_39703_0_1	NA	NA	NA	NA	NA	NA
dd_Smed_v6_61477_0_1	-1.11462	1	-0.0385059	1	-0.720668	1	-0.107897	1	1.01816	1	1.17165	1	dd_Smed_v4_14875_0_2	#N/A	#N/A	#N/A	#N/A	#N/A	#N/A
dd_Smed_v6_42984_0_1	-1.11442	1	-2.18743	0.583146	0.722018	1	0.73218	1	0.82852	1	0.218181	1	dd_Smed_v4_42984_0_1	NA	NA	NA	NA	NA	myoD+ / Wound-response muscle
dd_Smed_v6_52323_0_2	-1.11428	0.958182	-0.448184	1	-0.0164641	1	#NAME?	1	-0.840273	1	-2.93063	0.995806	dd_Smed_v4_52323_0_2	NA	NA	NA	NA	NA	NA
dd_Smed_v6_51537_0_1	-1.11327	0.987091	-0.971957	1	0.587843	1	#NAME?	0.939813	1.37875	1	-0.112547	1	dd_Smed_v4_51537_0_1	NA	NA	NA	NA	NA	NA
dd_Smed_v6_51845_0_2	-1.11264	1	1.36436	0.986946	0.477809	1	0.730614	1	-0.907861	0.958907	-0.380767	1	dd_Smed_v4_51845_0_2	NA	NA	NA	NA	NA	NA
dd_Smed_v6_61436_0_1	-1.11209	0.916815	-1.40773	0.566139	-0.639025	1	-0.904578	1	-0.219483	1	-0.569865	1		#N/A	#N/A	#N/A	#N/A	#N/A	#N/A
dd_Smed_v6_49555_0_1	-1.11181	0.541934	-1.25499	0.605062	0.631648	1	0.0450841	1	1.82538	0.171622	1.44702	0.431006	dd_Smed_v4_49555_0_1	NA	NA	NA	NA	NA	NA
dd_Smed_v6_25861_0_1	-1.11153	0.934232	0.861269	1	0.312927	1	0.156045	1	-1.41266	0.744615	-0.121211	1	dd_Smed_v4_25861_0_1	NA	NA	NA	NA	NA	NA
dd_Smed_v6_69713_0_1	-1.1108	0.955538	-1.82584	0.978391	0.392519	1	-0.580871	1	1.62545	0.688211	0.619036	1	dd_Smed_v4_69713_0_1	NA	NA	NA	NA	NA	NA
dd_Smed_v6_27793_0_2	-1.10988	0.893086	1.60283	0.82012	-0.251823	1	0.790539	1	-2.18574	0.543264	3.36712	0.79164	dd_Smed_v4_27793_0_2	NA	NA	NA	NA	NA	NA
dd_Smed_v6_61561_0_1	-1.1098	0.96463	-0.551586	1	0.896967	1	0.167694	1	2.74863	0.553794	0.893951	1	dd_Smed_v4_61561_0_1	NA	NA	NA	NA	NA	NA
dd_Smed_v6_65364_0_1	-1.10779	1	-2.26583	0.762366	0.726061	1	0.303434	1	0.915969	1	1.03801	1	dd_Smed_v4_65364_0_1	2e-09	SET domain and mariner transposase fusion gene (SETMAR)	NA	NA	NA	NA
dd_Smed_v6_63565_0_1	-1.10771	1	-0.00862972	1	2.37422	0.718852	-0.979785	1	1.5957	0.939686	3.33812	0.817085	dd_Smed_v4_63565_0_1	NA	NA	NA	NA	NA	NA
dd_Smed_v6_54077_0_1	-1.1077	1	-0.612654	1	-0.909407	0.930049	-0.27214	1	0.260649	1	-0.157321	1	dd_Smed_v4_1097_0_1	2e-11	ankyrin 3, node of Ranvier (ankyrin G) (ANK3)	NA	NA	Ank_2, Ank_4, Ank_5, Ank, Ank_3, zf-C3HC4_3, zf-C3HC4,	NA
dd_Smed_v6_14829_0_1	-1.10763	0.56822	-0.530442	1	0.365472	1	0.0304584	1	0.294079	1	-0.769891	0.496749	dd_Smed_v4_14829_0_1	NA	NA	NA	NA	NA	NA
dd_Smed_v6_53609_0_1	-1.10627	0.825643	0.430558	1	0.363285	1	0.575492	1	0.687721	0.849955	0.13698	1	dd_Smed_v4_11374_0_1	NA	NA	NA	NA	NA	NA
dd_Smed_v6_41232_0_1	-1.10535	0.481073	0.554671	1	-0.0872268	1	-0.149194	1	-0.498712	0.981749	0.255956	1	dd_Smed_v4_41232_0_1	NA	NA	NA	NA	NA	NA
dd_Smed_v6_61558_0_2	-1.10529	0.713369	-0.241564	1	0.47032	1	0.97519	0.976483	-0.0604728	1	0.538288	1	dd_Smed_v4_61558_0_2	NA	NA	NA	NA	NA	NA
dd_Smed_v6_17861_0_1	-1.10443	0.120828	-0.559423	0.867864	-0.876754	0.558047	-0.552401	0.957464	-0.877001	0.258174	-0.605044	0.412548	dd_Smed_v4_17861_0_1	NA	NA	NA	NA	Ank_2, Ank_3, Ank, Ank_4,	NA
dd_Smed_v6_23300_0_1	-1.10278	0.622602	0.127267	1	0.51718	1	-0.115296	1	0.0133387	1	0.390094	1	dd_Smed_v4_37320_0_2	#N/A	#N/A	#N/A	#N/A	#N/A	#N/A
dd_Smed_v6_7131_0_1	-1.10242	0.677014	-0.3144	1	-0.679917	1	-1.47588	0.457078	-3.11029	0.00124673	-0.75822	1	dd_Smed_v4_7131_0_1	3e-31	peptidase inhibitor 16 (PI16)	2e-49	GLI pathogenesis related-1	CAP,	NA
dd_Smed_v6_32336_0_1	-1.10229	0.877617	0.342171	1	0.557029	1	-0.952464	1	-0.505877	1	-1.24343	1	dd_Smed_v4_32336_0_1	NA	NA	NA	NA	NA	NA
dd_Smed_v6_19075_0_1	-1.10222	0.674757	-0.151891	1	-0.340242	1	-0.543875	1	-0.271199	1	-0.45468	1	dd_Smed_v4_19075_0_1	NA	NA	NA	NA	NA	NA
dd_Smed_v6_37263_0_1	-1.10165	0.639198	0.247572	1	0.583529	1	-0.616746	1	1.36756	0.33005	0.978876	0.64868	dd_Smed_v4_37263_0_1	NA	NA	NA	NA	NA	NA
dd_Smed_v6_30578_0_1	-1.10129	0.586589	-0.499306	1	0.20388	1	0.0898327	1	0.701512	0.820615	0.935673	0.823403	dd_Smed_v4_30578_0_1	NA	NA	NA	NA	NA	NA
dd_Smed_v6_22313_0_1	-1.10022	1	0.999612	1	0.252393	1	-1.81393	1	1.30571	0.976779	3.48912	0.720675	dd_Smed_v4_22313_0_1	NA	NA	NA	NA	NA	NA
dd_Smed_v6_19359_0_1	-1.09991	0.491594	-0.172534	1	0.0514647	1	0.313219	1	0.0918353	1	-0.306297	1	dd_Smed_v4_19359_0_1	NA	NA	NA	NA	NA	NA
dd_Smed_v6_12426_0_1	-1.09986	0.0769659	-0.555583	0.808254	-1.31341	0.0175523	-0.452262	1	-1.18562	0.011338	-0.491925	0.990171	dd_Smed_v4_12426_0_1	NA	NA	NA	NA	NA	NA
dd_Smed_v6_28496_0_1	-1.09906	0.93125	-1.12466	1	0.887502	1	0.0121279	1	-1.53238	0.750315	0.032639	1	dd_Smed_v4_2589_0_3	#N/A	#N/A	#N/A	#N/A	#N/A	#N/A
dd_Smed_v6_16413_0_1	-1.0989	0.737334	-0.29382	1	-0.151766	1	-0.175671	1	-0.493002	1	-2.35088	0.664173	dd_Smed_v4_16413_0_1	NA	NA	NA	NA	NA	NA
dd_Smed_v6_21933_0_1	-1.09795	0.521588	-0.165779	1	0.139175	1	-0.123123	1	0.406541	1	0.340043	1	dd_Smed_v4_21933_0_1	NA	NA	NA	NA	NA	NA
dd_Smed_v6_42518_0_1	-1.09773	0.605711	-0.35914	1	0.0395043	1	1.09705	0.629896	0.89319	0.844434	0.479139	1	dd_Smed_v4_42518_0_2	1e-18	zinc finger, BED-type containing 5 (ZBED5)	NA	NA	NA	NA
dd_Smed_v6_7515_0_1	-1.09685	0.00941079	-1.02043	0.00510405	-1.10178	0.000124971	-1.29907	1.56053e-05	0.14778	1	-0.944296	0.0933563	dd_Smed_v4_7515_0_1	NA	NA	NA	NA	NA	NA
dd_Smed_v6_11125_1_1	-1.09681	0.658087	0.283442	1	0.177353	1	0.502998	0.933312	0.263078	1	-0.388062	1	dd_Smed_v4_11125_1_1	NA	NA	NA	NA	NA	NA
dd_Smed_v6_57147_0_1	-1.09631	0.832728	-0.747711	1	0.631751	1	-0.575515	1	1.06507	0.914125	-1.37429	1	dd_Smed_v4_57147_0_1	NA	NA	NA	NA	NA	GATA4/SIX6. bambi expression suggests it is dorsal
dd_Smed_v6_33607_0_1	-1.09598	0.45364	-0.150481	1	0.336204	1	-0.0819162	1	0.961565	0.690302	-0.774121	1	dd_Smed_v4_33607_0_1	NA	NA	NA	NA	NA	NA
dd_Smed_v6_22286_0_1	-1.09504	0.272113	-0.0922231	1	0.30787	1	0.756799	1	0.445403	1	0.821699	1	dd_Smed_v4_22286_0_1	NA	NA	NA	NA	NA	NA
dd_Smed_v6_69051_0_1	-1.09495	0.933941	0.158508	1	-0.324328	1	-0.221037	1	-0.264878	1	1.39681	0.926037	dd_Smed_v4_69051_0_1	NA	NA	NA	NA	NA	NA
dd_Smed_v6_43594_0_1	-1.09461	0.749414	-0.614811	1	0.0815687	1	-0.418185	1	0.162988	1	0.537495	1	dd_Smed_v4_43594_0_1	NA	NA	NA	NA	NA	Gut (2)
dd_Smed_v6_50749_0_1	-1.09418	0.983794	0.26022	1	0.996743	1	-0.388632	1	-0.0583417	1	-0.00274678	1	dd_Smed_v4_50749_0_1	1e-18	actin, beta (ACTB)	NA	NA	NA	NA
dd_Smed_v6_31412_0_1	-1.09343	0.796389	0.660525	1	-0.0557439	1	0.395522	1	-0.873218	0.787722	0.990036	0.956104	dd_Smed_v4_31412_0_1	NA	NA	NA	NA	NA	NA
dd_Smed_v6_20363_1_1	-1.09287	0.549111	0.0650101	1	0.414533	1	0.134542	1	-0.495654	0.985786	-2.23213	0.589056	dd_Smed_v4_20363_1_1	NA	NA	NA	NA	NA	NA
dd_Smed_v6_20399_0_2	-1.09276	1	0.0937046	1	-0.36598	1	0.379184	1	-0.12754	1	-0.769862	1	dd_Smed_v4_20399_0_2	NA	NA	NA	NA	NA	NA
dd_Smed_v6_37942_0_1	-1.09265	0.931425	-1.17998	1	1.04186	1	0.022384	1	-2.69524	0.587817	0.266336	1	dd_Smed_v4_37942_0_1	NA	NA	NA	NA	NA	NA
dd_Smed_v6_38814_0_2	-1.09261	1	-0.141993	1	0.248684	1	0.584514	1	1.13156	0.749118	-0.781888	1	dd_Smed_v4_38814_0_2	NA	NA	NA	NA	NA	NA
dd_Smed_v6_45825_0_1	-1.09261	1	1.48057	1	-1.04169	1	-0.13359	1	-1.42193	1	-0.787022	1	dd_Smed_v4_45825_0_1	NA	NA	NA	NA	NA	NA
dd_Smed_v6_71834_0_1	-1.09261	1	0.295931	1	-0.274591	1	0.057305	1	-2.14688	0.721626	-2.08263	1	dd_Smed_v4_71834_0_3	NA	NA	NA	NA	NA	NA
dd_Smed_v6_57833_0_1	-1.0924	0.793528	-0.584232	1	0.638576	1	0.555693	1	0.845208	0.962175	0.698487	1	dd_Smed_v4_57833_0_1	NA	NA	NA	NA	NA	NA
dd_Smed_v6_36667_0_1	-1.09214	0.668656	-0.257828	1	0.409924	1	-0.192133	1	1.3758	0.593852	0.409387	0.845083	dd_Smed_v4_36667_0_1	NA	NA	NA	NA	NA	NA
dd_Smed_v6_49430_0_1	-1.09157	0.858993	-0.0268379	1	-0.438002	1	-1.30737	0.871785	-1.41032	0.494916	0.0631828	1	dd_Smed_v4_49430_0_1	NA	NA	NA	NA	7tm_1,	NA
dd_Smed_v6_44175_0_1	-1.0913	0.934232	-1.93913	0.393542	-1.18497	1	-0.00772386	1	-0.409545	1	-0.154615	1	dd_Smed_v4_44175_0_1	NA	NA	NA	NA	NA	NA
dd_Smed_v6_79846_0_1	-1.09106	1	0.670487	1	0.333519	1	-0.470316	1	0.0696432	1	-0.0663136	1	dd_Smed_v4_79846_0_1	NA	NA	NA	NA	NA	NA
dd_Smed_v6_40065_0_1	-1.09031	1	-0.799909	1	-0.157409	1	-1.59396	0.93004	-0.888747	0.975768	0.396001	1	dd_Smed_v4_40065_0_1	NA	NA	NA	NA	UIM,	NA
dd_Smed_v6_22139_0_1	-1.08929	0.373725	-0.899477	0.638352	0.216025	1	0.569463	0.783454	0.526695	0.92644	-0.32944	1	dd_Smed_v4_70245_0_1	NA	NA	NA	NA	NA	NA
dd_Smed_v6_26380_0_1	-1.08912	0.752843	0.205494	1	0.481717	1	-0.796702	1	0.330486	1	0.343824	1	dd_Smed_v4_26380_0_1	NA	NA	NA	NA	NA	NA
dd_Smed_v6_21759_0_3	-1.08832	0.957004	-1.15197	0.892552	-0.77559	1	0.696433	1	-0.0256468	1	0.956094	1	dd_Smed_v4_21759_0_3	3e-08	NA	NA	NA	NA	NA
dd_Smed_v6_77589_0_1	-1.08829	1	-3.27501	0.461055	-0.373833	1	1.37524	0.924936	0.694294	1	0.551194	1	dd_Smed_v4_77589_0_1	6e-18	zinc finger, MYM-type 6 (ZMYM6)	NA	NA	NA	NA
dd_Smed_v6_404_0_1	-1.0874	0.353663	-0.843379	0.53789	-0.844592	0.483493	-0.0335026	1	-0.386644	0.847727	0.172934	1	dd_Smed_v4_404_0_1	NA	NA	NA	NA	NA	NA
dd_Smed_v6_28115_0_1	-1.08611	0.974828	-1.32355	0.922263	0.0263257	1	0.485144	1	0.676771	1	0.897152	1	dd_Smed_v4_13292_0_4	#N/A	#N/A	#N/A	#N/A	#N/A	#N/A
dd_Smed_v6_54326_0_1	-1.08572	0.987699	0.430759	1	-0.150085	1	-0.0834149	1	0.501724	1	0.769256	1	dd_Smed_v4_54326_0_1	NA	NA	NA	NA	Inhibitor_I29,	NA
dd_Smed_v6_32991_0_1	-1.08536	0.961426	-0.770832	1	-0.600318	1	0.278772	1	0.243046	1	-0.791435	1	dd_Smed_v4_32991_0_1	NA	NA	NA	NA	NA	NA
dd_Smed_v6_79097_0_1	-1.08533	1	0.905496	1	NA	NA	NA	NA	0.921562	1	#NAME?	1	dd_Smed_v4_79097_0_1	NA	NA	NA	NA	NA	NA
dd_Smed_v6_26341_0_1	-1.08433	0.886238	-1.36908	0.755519	-0.14874	1	0.183515	1	-0.242033	1	-0.379146	1	dd_Smed_v4_26341_0_1	5e-13	sodium channel, non-voltage-gated 1, gamma subunit (SCNN1G)	NA	NA	ASC,	NA
dd_Smed_v6_31205_0_2	-1.08411	0.992921	0.462469	1	0.192964	1	-0.0790958	1	-0.562166	1	-1.39783	1	dd_Smed_v4_67426_0_1	1e-08	GTF2I repeat domain containing 2 (GTF2IRD2)	NA	NA	NA	NA
dd_Smed_v6_31879_0_1	-1.08314	0.181051	-0.669887	0.706424	0.369359	1	0.199415	1	1.13726	0.154761	0.125433	1	dd_Smed_v4_31879_0_1	NA	NA	NA	NA	NA	NA
dd_Smed_v6_38999_0_1	-1.0824	1	-0.944048	1	-1.36963	1	0.553906	1	0.151768	1	-0.265222	1	dd_Smed_v4_38999_0_1	NA	NA	NA	NA	NA	NA
dd_Smed_v6_41030_0_1	-1.08118	0.447231	-0.454203	1	0.0928141	1	0.180384	1	-0.062703	1	0.404469	0.907125	dd_Smed_v4_41030_0_1	NA	NA	NA	NA	NA	NA
dd_Smed_v6_12021_0_1	-1.08091	1	1.64516	0.99856	-0.736192	1	0.0301583	1	-0.75019	1	0.555735	1	dd_Smed_v4_12021_0_1	1e-10	general transcription factor IIH, polypeptide 5 (GTF2H5)	NA	NA	NA	NA
dd_Smed_v6_34515_0_1	-1.08024	0.725605	-0.847536	1	-0.13443	1	0.525133	1	0.198173	1	-1.80312	0.977722	dd_Smed_v4_34515_0_1	NA	NA	NA	NA	NA	NA
dd_Smed_v6_29133_0_1	-1.08012	0.573099	-0.294428	1	-0.0933823	1	-0.343828	1	1.72015	0.254513	-0.398678	1	dd_Smed_v4_18119_0_5	#N/A	#N/A	#N/A	#N/A	#N/A	#N/A
dd_Smed_v6_24818_0_1	-1.07904	0.964629	0.00106466	1	-0.0699725	1	0.387505	1	0.68456	0.932352	0.278606	1	dd_Smed_v4_24818_0_1	3e-11	SET domain and mariner transposase fusion gene (SETMAR)	NA	NA	NA	NA
dd_Smed_v6_16162_0_1	-1.07904	0.970012	-0.0657114	1	0.896518	1	-0.0199308	1	-0.177406	1	0.706013	1	dd_Smed_v4_16162_0_1	NA	NA	NA	NA	NA	NA
dd_Smed_v6_17155_0_1	-1.07898	0.0241187	0.0413839	1	0.269652	1	0.0505894	1	0.659098	0.485269	0.13264	1	dd_Smed_v4_17155_0_1	NA	NA	NA	NA	DDE_Tnp_1_7,	NA
dd_Smed_v6_39314_0_1	-1.07875	0.823061	-1.00658	0.845164	0.704791	1	-0.360695	1	0.227301	1	-1.14828	1	dd_Smed_v4_28720_0_2	#N/A	#N/A	#N/A	#N/A	#N/A	#N/A
dd_Smed_v6_42955_0_1	-1.07873	1	0.303118	1	1.05881	1	-0.0583325	1	-0.289888	1	0.0418724	1	dd_Smed_v4_42955_0_1	NA	NA	NA	NA	NA	NA
dd_Smed_v6_30756_0_1	-1.078	1	-2.48092	0.899952	0.156746	1	-0.13249	1	0.97348	1	-0.440359	1	dd_Smed_v4_30756_0_1	NA	NA	NA	NA	NA	NA
dd_Smed_v6_16643_0_1	-1.07769	0.000479252	-0.264385	0.908767	0.0879844	1	-0.231699	0.993857	-0.00504629	1	-0.0484401	1	dd_Smed_v4_16643_0_1	5e-33	NA	NA	NA	NA	NA
dd_Smed_v6_21795_0_1	-1.07719	0.301522	-0.0144388	1	-0.130444	1	0.113159	1	0.430327	0.938314	0.267762	1	dd_Smed_v4_21795_0_1	NA	NA	NA	NA	NA	NA
dd_Smed_v6_38325_0_1	-1.07647	1	-0.956	1	-0.0258454	1	-1.61453	1	1.49711	1	0.163847	1	dd_Smed_v4_38325_0_1	NA	NA	NA	NA	NA	NA
dd_Smed_v6_38695_0_1	-1.07647	1	-1.73978	1	0.246988	1	1.30459	1	-0.644679	1	-1.12289	1	dd_Smed_v4_12400_0_1	NA	NA	NA	NA	NA	NA
dd_Smed_v6_24654_0_1	-1.07616	0.715958	-1.06168	0.618784	0.0899977	1	0.281499	1	1.61022	0.204763	-0.794759	1	dd_Smed_v4_24654_0_1	NA	NA	NA	NA	NA	myoD+/netrin muscle
dd_Smed_v6_19529_0_1	-1.07491	0.773033	-0.481286	1	0.166067	1	-0.387682	1	-0.572318	0.900003	0.225165	1	dd_Smed_v4_19529_0_1	NA	NA	NA	NA	NA	NA
dd_Smed_v6_24229_0_1	-1.07481	0.358059	0.245278	1	0.194308	1	0.531614	1	-0.817729	0.732938	0.116286	1	dd_Smed_v4_24229_0_1	NA	NA	NA	NA	NA	NA
dd_Smed_v6_27132_0_1	-1.07374	0.75617	-0.351324	1	0.168946	1	0.0445634	1	-0.0142049	1	0.635603	1	dd_Smed_v4_27132_0_1	NA	NA	NA	NA	NA	NA
dd_Smed_v6_23030_0_1	-1.07217	0.236	-0.864766	0.391863	-0.723581	0.636184	-1.16091	0.147442	-1.27732	0.0486345	-0.908936	0.64868	dd_Smed_v4_23030_0_1	NA	NA	NA	NA	NA	NA
dd_Smed_v6_13960_0_1	-1.07156	0.821539	0.724638	0.919904	-0.00517062	1	-0.437198	1	-0.0359044	1	0.132314	1	dd_Smed_v4_13960_0_1	NA	NA	NA	NA	Transposase_1,	NA
dd_Smed_v6_87095_0_1	-1.07092	0.958587	-0.686864	1	0.0303396	1	-0.0624432	1	Inf	1	0.570622	1	dd_Smed_v4_87095_0_1	1e-12	zinc finger, BED-type containing 6 (ZBED6)	NA	NA	NA	NA
dd_Smed_v6_63895_0_1	-1.06996	1	-0.396219	1	1.05734	1	0.649411	1	0.0269761	1	-0.29877	1	dd_Smed_v4_86904_0_1	NA	NA	NA	NA	NA	NA
dd_Smed_v6_65042_0_1	-1.06996	1	-1.02532	1	-0.0167386	1	-0.119268	1	2.37286	0.35386	0.533442	1	dd_Smed_v4_65042_0_1	NA	NA	NA	NA	NA	NA
dd_Smed_v6_70962_0_1	-1.06996	1	-0.071316	1	-0.360999	1	-0.443369	1	1.81458	0.377614	-1.34411	1	dd_Smed_v4_70962_0_1	NA	NA	NA	NA	NA	NA
dd_Smed_v6_52992_0_1	-1.06909	0.873123	0.290213	1	-0.566351	1	1.20501	0.810825	0.781935	0.954901	0.0758271	1	dd_Smed_v4_52992_0_1	NA	NA	NA	NA	NA	NA
dd_Smed_v6_23811_0_1	-1.06834	0.666498	-0.36906	1	-0.0598104	1	-0.388204	1	-0.193853	1	0.624479	1	dd_Smed_v4_23811_0_1	NA	NA	NA	NA	NA	NA
dd_Smed_v6_120_0_1	-1.06797	0.0574143	-0.476915	0.904577	-0.251227	1	-0.156699	1	-2.56347	1.67319e-08	-0.917729	0.286579	dd_Smed_v4_120_0_1	NA	NA	NA	NA	NA	Muscle, unclear what type, expresses genes previously observed in low quality libs
dd_Smed_v6_19940_0_1	-1.06763	0.174489	-0.0109112	1	-0.0536848	1	0.264076	1	0.117689	1	0.12387	1	dd_Smed_v4_19940_0_1	NA	NA	NA	NA	NA	NA
dd_Smed_v6_14609_0_1	-1.06743	0.294069	0.0221463	1	0.0660934	1	0.0228474	1	0.131901	1	-0.891861	0.783469	dd_Smed_v4_490_0_6	#N/A	#N/A	#N/A	#N/A	#N/A	#N/A
dd_Smed_v6_3598_0_1	-1.06738	0.280142	-0.545475	0.760984	-0.715365	0.418377	-0.507248	1	-0.0836909	1	-0.685034	0.387207	dd_Smed_v4_3598_0_1	NA	NA	NA	NA	NA	NA
dd_Smed_v6_28282_0_1	-1.06713	0.816999	1.33856	0.946873	-0.4114	1	0.200503	1	0.211369	1	-0.0873622	1	dd_Smed_v4_9800_0_1	3e-57	angel homolog 2 (Drosophila) (ANGEL2)	NA	NA	Exo_endo_phos,	NA
dd_Smed_v6_769_0_1	-1.06695	1.21043e-05	-1.20382	6.23989e-07	-1.12044	2.49379e-09	-1.04894	3.57606e-07	-0.624522	0.0389212	-1.31293	4.10743e-07	dd_Smed_v4_769_0_1	3e-09	SCO-spondin homolog (Bos taurus) (SSPO)	NA	NA	TSP_1,	NA
dd_Smed_v6_47731_0_1	-1.0666	0.998867	-1.23692	0.997694	0.594617	1	-0.591332	1	-1.75744	0.574142	-0.468033	1	dd_Smed_v4_47731_0_1	NA	NA	NA	NA	NA	NA
dd_Smed_v6_33868_0_1	-1.06544	1	1.01443	1	-0.658812	1	-0.642511	1	-0.917393	0.977981	1.76627	0.614015	dd_Smed_v4_33868_0_1	NA	NA	NA	NA	NA	NA
dd_Smed_v6_21299_0_1	-1.06511	0.934232	-0.467156	1	0.897997	1	0.51676	1	1.0256	0.601958	0.156802	1	dd_Smed_v4_21299_0_1	3e-24	echinoderm microtubule associated protein like 2 (EML2)	NA	NA	DCX,	NA
dd_Smed_v6_55569_0_1	-1.06494	0.370765	-0.293838	1	0.385458	1	-0.361598	1	-0.168393	1	0.493376	0.728642	dd_Smed_v4_55569_0_1	NA	NA	NA	NA	NA	Unclear
dd_Smed_v6_34872_0_1	-1.0648	0.91162	1.60844	0.762366	0.639322	1	0.741199	1	0.761676	0.968737	0.168808	1	dd_Smed_v4_34872_0_1	NA	NA	NA	NA	NA	NA
dd_Smed_v6_64867_0_3	-1.06449	1	-0.31424	1	-0.296561	1	-0.445139	1	0.533002	1	Inf	1	dd_Smed_v4_64867_0_3	NA	NA	NA	NA	NA	NA
dd_Smed_v6_22010_0_1	-1.06448	0.734416	0.684433	1	0.68252	0.96272	0.41233	1	0.508759	1	1.2679	0.648834	dd_Smed_v4_22010_0_1	NA	NA	NA	NA	NA	NA
dd_Smed_v6_5668_0_1	-1.06381	0.302488	0.155011	1	-0.655629	1	-0.419355	1	-0.713224	0.548035	-1.30664	0.861937	dd_Smed_v4_5668_0_1	NA	NA	NA	NA	NA	Gut (2)
dd_Smed_v6_518_0_1	-1.06325	0.0391137	-0.796783	0.158217	-1.23717	7.43363e-05	-1.40194	8.3024e-06	-0.437144	0.660922	-0.747514	0.148574	dd_Smed_v4_518_0_1	NA	NA	NA	NA	NA	NA
dd_Smed_v6_26613_0_1	-1.06277	0.725864	0.23115	1	0.56357	1	-0.229294	1	0.401678	1	-0.384251	1	dd_Smed_v4_26613_0_1	NA	NA	NA	NA	FLYWCH,	NA
dd_Smed_v6_29570_0_1	-1.06228	0.119927	-0.376536	1	0.316213	1	0.44014	0.62182	0.26262	1	0.107593	1	dd_Smed_v4_29570_0_1	NA	NA	NA	NA	NA	NA
dd_Smed_v6_17207_0_1	-1.06228	0.384638	0.231219	1	0.487987	0.957922	0.288828	1	0.716986	0.761575	0.504215	0.579501	dd_Smed_v4_17207_0_1	NA	NA	NA	NA	rve,	NA
dd_Smed_v6_27842_0_1	-1.06189	1	0.809462	1	0.282487	1	0.822174	1	-0.903402	1	0.864672	1	dd_Smed_v4_27842_0_1	NA	NA	NA	NA	NA	NA
dd_Smed_v6_23039_0_1	-1.06167	0.636746	-2.40982	0.512754	-0.249583	1	-0.0906937	1	1.24148	0.526151	-0.806475	1	dd_Smed_v4_23039_0_1	NA	NA	NA	NA	NA	NA
dd_Smed_v6_33578_0_1	-1.06163	0.310308	-0.374719	1	0.318315	1	0.0558931	1	2.07816	0.0436632	-0.265703	1	dd_Smed_v4_33578_0_1	6e-31	zinc finger, BED-type containing 5 (ZBED5)	NA	NA	NA	NA
dd_Smed_v6_65668_0_1	-1.06103	1	0.319336	1	0.0895755	1	0.669889	1	-0.126513	1	-2.40481	0.685555	dd_Smed_v4_65668_0_1	NA	NA	NA	NA	NA	Muscle, unclear what type, expresses genes previously observed in low quality libs
dd_Smed_v6_67253_0_1	-1.05997	1	0.61866	1	0.288246	1	0.200277	1	Inf	0.375662	-0.120246	1	dd_Smed_v4_67253_0_1	4e-08	actin, beta (ACTB)	NA	NA	NA	NA
dd_Smed_v6_16283_0_1	-1.05922	0.910645	0.377302	1	0.198312	1	0.532927	1	-0.407398	1	-0.63914	1	dd_Smed_v4_16283_0_1	NA	NA	NA	NA	NA	NA
dd_Smed_v6_22834_0_1	-1.05916	0.257754	-0.491297	0.884286	-0.300732	1	0.212451	1	-0.231897	1	0.0772044	1	dd_Smed_v4_22834_0_1	NA	NA	NA	NA	NA	NA
dd_Smed_v6_20543_0_1	-1.05869	0.192636	0.533823	0.91354	-0.00880159	1	0.123442	1	0.384902	0.893475	-0.384918	1	dd_Smed_v4_20543_0_1	NA	NA	NA	NA	NA	NA
dd_Smed_v6_12306_0_2	-1.05864	0.850141	-0.486395	1	-0.55592	1	-0.240501	1	-0.0743096	1	-0.386789	1	dd_Smed_v4_48759_0_1	NA	NA	NA	NA	NA	NA
dd_Smed_v6_18335_0_1	-1.05812	0.272419	0.500876	1	0.275919	1	0.00172449	1	0.199962	1	-0.0537772	1	dd_Smed_v4_18335_0_1	NA	NA	NA	NA	NA	NA
dd_Smed_v6_29198_0_1	-1.05807	0.918874	-1.71698	0.913611	0.238788	1	0.632458	1	0.566219	1	2.04367	0.954187	dd_Smed_v4_57375_0_1	NA	NA	NA	NA	NA	NA
dd_Smed_v6_40664_0_1	-1.05807	1	-0.780936	1	0.256914	1	-0.200514	1	0.44458	1	0.832676	1	dd_Smed_v4_40664_0_1	NA	NA	NA	NA	NA	NA
dd_Smed_v6_45802_0_1	-1.05807	1	-0.406619	1	0.942006	1	0.720836	1	-0.230302	1	Inf	1	dd_Smed_v4_45802_0_1	NA	NA	NA	NA	NA	NA
dd_Smed_v6_92500_0_1	-1.05807	1	#NAME?	1	-0.873767	1	-0.0280949	1	-0.300341	1	#NAME?	1	dd_Smed_v4_92500_0_1	2e-11	zinc finger, BED-type containing 5 (ZBED5)	NA	NA	NA	NA
dd_Smed_v6_64268_0_1	-1.05709	0.917562	-0.211878	1	0.149764	1	1.10946	0.974371	0.264182	1	0.833387	1	dd_Smed_v4_64268_0_1	NA	NA	NA	NA	NA	Low quality cluster
dd_Smed_v6_39380_0_1	-1.05678	0.15468	-0.407454	1	0.122007	1	-0.724053	0.471131	-1.07743	0.118124	-0.571697	1	dd_Smed_v4_39380_0_1	NA	NA	NA	NA	NA	NA
dd_Smed_v6_31790_0_1	-1.05526	1	0.395937	1	-2.08755	1	0.551501	1	1.50474	0.98154	0.878789	1	dd_Smed_v4_31790_0_1	NA	NA	NA	NA	NA	NA
dd_Smed_v6_67589_0_1	-1.05526	1	0.441324	1	0.337579	1	0.80856	1	-0.829003	1	0.378649	1	dd_Smed_v4_67589_0_1	NA	NA	NA	NA	NA	NA
dd_Smed_v6_77698_0_1	-1.05526	1	1.43713	1	0.207376	1	-0.382703	1	1.02348	1	-2.37198	1	dd_Smed_v4_25714_0_1	NA	NA	NA	NA	NA	NA
dd_Smed_v6_50949_0_2	-1.05493	1	-0.0498574	1	-0.00674143	1	0.197691	1	-0.448642	1	0.3828	1	dd_Smed_v4_50949_0_2	NA	NA	NA	NA	NA	NA
dd_Smed_v6_20565_0_1	-1.05479	0.00530176	0.0999428	1	0.13332	1	0.00587038	1	-0.0316336	1	0.421981	0.774731	dd_Smed_v4_20565_0_1	NA	NA	NA	NA	NA	NA
dd_Smed_v6_24935_0_1	-1.05433	0.763657	0.0369311	1	-0.0425298	1	0.147383	1	-0.416694	0.935607	0.202859	1	dd_Smed_v4_19293_0_2	#N/A	#N/A	#N/A	#N/A	#N/A	#N/A
dd_Smed_v6_24815_0_1	-1.05346	0.0760477	-0.634357	0.673758	0.195823	1	0.338629	1	0.261794	1	-0.00372598	1	dd_Smed_v4_24815_0_1	NA	NA	NA	NA	NA	NA
dd_Smed_v6_41081_0_1	-1.05316	0.77955	-0.989151	0.817471	0.321199	1	0.559429	1	0.8195	0.837463	0.0450766	1	dd_Smed_v4_41081_0_1	NA	NA	NA	NA	NA	NA
dd_Smed_v6_39409_0_1	-1.05313	0.74144	-0.303227	1	-0.351626	1	0.585	1	0.738468	0.988572	0.714816	0.932291	dd_Smed_v4_6652_0_1	1e-38	UDP-Gal:betaGlcNAc beta 1,3-galactosyltransferase, polypeptide 1 (B3GALT1)	NA	NA	Galactosyl_T,	Gut
dd_Smed_v6_31980_0_1	-1.0524	1	-0.792381	1	0.982269	1	0.863729	1	-0.12395	1	1.20289	1	dd_Smed_v4_31980_0_1	NA	NA	NA	NA	NA	NA
dd_Smed_v6_47321_0_1	-1.0524	1	-0.985535	1	1.35466	1	NA	NA	Inf	1	Inf	1	dd_Smed_v4_47321_0_1	NA	NA	NA	NA	fn2,	NA
dd_Smed_v6_71089_0_1	-1.0524	1	-1.55479	0.909479	0.350508	1	0.320283	1	-2.27853	0.592039	-0.957674	1		#N/A	#N/A	#N/A	#N/A	#N/A	#N/A
dd_Smed_v6_43036_0_1	-1.05054	0.479019	-1.2477	0.550326	-0.0122152	1	-0.224445	1	0.694594	0.976864	0.688047	1	dd_Smed_v4_25792_0_1	NA	NA	NA	NA	NA	NA
dd_Smed_v6_20344_0_1	-1.05001	0.841376	-0.704199	1	0.325222	1	0.230076	1	-0.118873	1	-0.347695	1	dd_Smed_v4_20344_0_1	NA	NA	NA	NA	NA	NA
dd_Smed_v6_40709_0_1	-1.0497	1	-0.126137	1	0.97425	0.877969	0.000823411	1	0.0485418	1	1.65886	1	dd_Smed_v4_40709_0_1	NA	NA	NA	NA	NA	NA
dd_Smed_v6_32972_0_1	-1.0497	1	0.883022	1	-0.310338	1	0.174871	1	0.805715	1	1.04367	1	dd_Smed_v4_32972_0_1	NA	NA	NA	NA	NA	NA
dd_Smed_v6_9220_0_1	-1.04921	0.00243632	-1.04857	0.00100369	-0.936308	0.000505002	-1.20511	1.39979e-06	-0.301599	0.75668	-0.950925	0.0102123	dd_Smed_v4_9220_0_1	2e-44	lipoprotein, Lp(a) (LPA)	1e-125	Plasminogen-1	Kringle,	NA
dd_Smed_v6_16312_0_1	-1.0489	0.410948	-0.0940997	1	-0.558067	0.996736	-0.382735	1	-0.138871	1	-0.0404166	1	dd_Smed_v4_16312_0_1	1e-15	ATP-binding cassette, sub-family A (ABC1), member 2 (ABCA2)	NA	NA	NA	NA
dd_Smed_v6_29260_0_1	-1.04824	0.821304	-1.18916	0.74786	-1.0699	0.988064	0.0591789	1	0.0656307	1	-0.45574	1	dd_Smed_v4_29260_0_1	NA	NA	NA	NA	NA	NA
dd_Smed_v6_50837_0_1	-1.04784	0.834932	-0.33245	1	-0.226839	1	-0.606213	1	0.18403	1	-0.275635	1	dd_Smed_v4_23825_0_1	3e-29	NA	NA	NA	NA	NA
dd_Smed_v6_31167_0_1	-1.04747	1	0.0465876	1	0.0233817	1	0.363156	1	-1.35751	0.878483	-1.86775	1	dd_Smed_v4_31167_0_1	NA	NA	3e-145	Sped-1	NA	NA
dd_Smed_v6_503_0_1	-1.04621	9.93066e-09	-0.458825	0.109647	-0.756445	9.55807e-06	-0.530554	0.00697697	-0.593761	0.00680106	-0.547638	0.0400051	dd_Smed_v4_503_0_1	NA	NA	NA	NA	NA	NA
dd_Smed_v6_40867_0_1	-1.04608	1	0.618507	1	1.13373	0.921234	-0.442246	1	-0.274613	1	Inf	1	dd_Smed_v4_40867_0_1	NA	NA	NA	NA	NA	Low quality cluster
dd_Smed_v6_34543_0_1	-1.04608	1	-1.27128	1	-0.187471	1	-0.0402	1	1.52518	0.847742	1.88157	0.797346	dd_Smed_v4_34543_0_1	NA	NA	NA	NA	NA	NA
dd_Smed_v6_52006_0_1	-1.04608	1	1.27692	1	0.934142	1	0.642863	1	-0.565124	1	1.37085	1	dd_Smed_v4_52006_0_1	NA	NA	NA	NA	NA	NA
dd_Smed_v6_56358_0_1	-1.04608	1	-0.232937	1	0.717096	1	-0.92508	1	0.970728	1	Inf	0.671653	dd_Smed_v4_56358_0_1	NA	NA	NA	NA	NA	NA
dd_Smed_v6_26923_0_1	-1.04547	0.61094	-0.231638	1	0.280999	1	0.541044	0.920125	0.29866	1	0.172244	1	dd_Smed_v4_26923_0_1	NA	NA	NA	NA	NA	NA
dd_Smed_v6_29551_0_1	-1.04541	1	0.122899	1	0.301522	1	-0.202523	1	-1.18855	1	1.03091	1	dd_Smed_v4_29551_0_1	NA	NA	NA	NA	NA	NA
dd_Smed_v6_61632_0_1	-1.04541	1	0.401511	1	0.329245	1	0.415046	1	-0.227517	1	-1.24889	1	dd_Smed_v4_61632_0_1	NA	NA	NA	NA	NA	NA
dd_Smed_v6_68507_0_1	-1.04541	1	0.69196	1	0.43524	1	-0.7814	1	1.49711	1	#NAME?	0.892908	dd_Smed_v4_68507_0_1	NA	NA	NA	NA	NA	NA
dd_Smed_v6_76240_0_1	-1.04541	1	1.45461	1	Inf	1	-1.22999	1	-0.519001	1	Inf	1	dd_Smed_v4_76240_0_1	3e-26	armadillo repeat containing 4 (ARMC4)	NA	NA	Arm,	NA
dd_Smed_v6_78746_0_1	-1.04541	1	Inf	1	#NAME?	1	0.558204	1	-0.0726339	1	#NAME?	1	dd_Smed_v4_78746_0_1	2e-12	kelch-like family member 17 (KLHL17)	NA	NA	Kelch_1, Kelch_6, Kelch_3,	NA
dd_Smed_v6_90674_0_1	-1.04541	1	#NAME?	0.754878	-0.807682	1	0.479077	1	-2.37533	0.757092	-0.0132688	1	dd_Smed_v4_90674_0_1	NA	NA	NA	NA	NA	NA
dd_Smed_v6_92288_0_1	-1.04541	1	1.10871	1	Inf	1	-0.0364109	1	NA	NA	Inf	0.97565	dd_Smed_v4_92288_0_1	NA	NA	NA	NA	NA	NA
dd_Smed_v6_93323_0_1	-1.04541	1	0.179977	1	1.29076	1	Inf	1	0.816186	1	#NAME?	1	dd_Smed_v4_93323_0_1	NA	NA	NA	NA	NA	NA
dd_Smed_v6_93702_0_1	-1.04541	1	0.23089	1	Inf	1	0.751531	1	-2.61943	0.875829	-1.30021	1	dd_Smed_v4_93702_0_1	NA	NA	NA	NA	NA	NA
[truncated: 26,744 more rows]
