# Supplementary material for: activin-2 is required for regeneration of polarity on the planarian anterior-posterior axis
Source: PLoS Genet. 2021 Mar 29;17(3):e1009466. doi: 10.1371/journal.pgen.1009466 (PMC8057570; doi:10.1371/journal.pgen.1009466)
Supplement: S3 Data — Each transcript is annotated with best BLAST hits. (XLSX) [file pgen.1009466.s010.xlsx]

## Sheet: S3_Data
Table 1: Wound-induced gene list, union of validated genes from Wurtzel et al 2015 and Wenemoser et al 2012
		V4 Smed blastn	Human.E	Human.Desc	SMED.E	SMED.Desc	Family	nc cluster anno
dd_Smed_v6_16222_0_1		dd_Smed_v4_16222_0_1	6e-28	runt-related transcription factor 1 (RUNX1)	0	Runt-1	Runt,	Gut (2)
dd_Smed_v6_9273_0_1		dd_Smed_v4_9273_0_1	2e-31	early growth response 4 (EGR4)	7e-140	Early growth response-2	zf-H2C2_2, zf-C2H2_4, zf-C2H2,	NA
dd_Smed_v6_36283_0_1		dd_Smed_v4_36283_0_1	NA	NA	NA	NA	RVP,	NA
dd_Smed_v6_4944_0_1		dd_Smed_v4_4944_0_1	NA	NA	NA	NA	EF_hand_5, efhand, EF_hand_4,	NA
dd_Smed_v6_28398_0_1		dd_Smed_v4_28398_0_1	3e-59	wingless-type MMTV integration site family, member 1 (WNT1)	0	wntP-1	wnt,	NA
dd_Smed_v6_15499_0_1		dd_Smed_v4_15499_0_1	8e-22	calcitonin receptor (CALCR)	NA	NA	7tm_2, HRM,	Gut (2)
dd_Smed_v6_24180_0_1		dd_Smed_v4_24180_0_1	6e-73	notum pectinacetylesterase homolog (Drosophila) (NOTUM)	0	Notum	PAE,	myoD+ / Wound-response muscle
dd_Smed_v6_14068_0_1		dd_Smed_v4_14068_0_1	5e-12	noggin (NOG)	9e-163	Noggin-like protein 1	Noggin,	myoD+ / Wound-response muscle
dd_Smed_v6_585_0_1		dd_Smed_v4_585_0_1	NA	NA	NA	NA	NA	NA
dd_Smed_v6_20048_0_1		dd_Smed_v4_20048_0_1	NA	NA	NA	NA	7tm_1,	Gut
dd_Smed_v6_4279_0_1		dd_Smed_v4_4279_0_1	NA	NA	NA	NA	NA	NA
dd_Smed_v6_996_0_1		dd_Smed_v4_996_0_1	3e-111	fascin homolog 1, actin-bundling protein (Strongylocentrotus purpuratus) (FSCN1)	9e-60	Fascin-1	Fascin, FRG1, FGF,	NA
dd_Smed_v6_5406_0_1		dd_Smed_v4_5406_0_1	NA	NA	NA	NA	HSP20,	NA
dd_Smed_v6_4392_0_1		dd_Smed_v4_4392_0_1	1e-50	TNF receptor-associated factor 3 (TRAF3)	3e-53	TNF receptor associated factor-1	MATH, zf-TRAF, zf-C3HC4_2, zf-C3HC4,	Gut
dd_Smed_v6_11254_0_1		dd_Smed_v4_11254_0_1	1e-08	pannexin 2 (PANX2)	0	Innexin-1	Innexin,	NA
dd_Smed_v6_8930_0_1		dd_Smed_v4_8930_0_1	NA	NA	NA	NA	NA	Gut (2)
dd_Smed_v6_7607_0_1		dd_Smed_v4_7607_0_1	3e-11	inhibin, beta E (INHBE)	0	Inhibin-1	TGF_beta,	Muscle with multiple voltage gate genes
dd_Smed_v6_5862_0_1		dd_Smed_v4_5862_0_1	2e-30	ribonucleotide reductase M2 B (TP53 inducible) (RRM2B)	0	Ribonucleoside diphosphate reductase subunit M2	Ribonuc_red_sm,	NA
dd_Smed_v6_18120_0_1		dd_Smed_v4_18120_0_1	NA	NA	NA	NA	NA	NA
dd_Smed_v6_4619_0_1		dd_Smed_v4_4619_0_1	7e-39	dual specificity phosphatase 10 (DUSP10)	NA	NA	DSPc, Y_phosphatase, Rhodanese,	NA
dd_Smed_v6_7444_0_1		dd_Smed_v4_7444_0_1	8e-28	transducer of ERBB2, 2 (TOB2)	NA	NA	BTG,	NA
dd_Smed_v6_13835_0_1		dd_Smed_v4_13835_0_1	2e-35	rhomboid, veinlet-like 3 (Drosophila) (RHBDL3)	NA	NA	Rhomboid,	NA
dd_Smed_v6_12587_0_1		dd_Smed_v4_12587_0_1	NA	NA	NA	NA	NA	NA
dd_Smed_v6_2789_0_1		dd_Smed_v4_2789_0_1	NA	NA	0	Fos-1	bZIP_1, bZIP_2,	NA
dd_Smed_v6_14370_0_1		dd_Smed_v4_14370_0_1	NA	NA	4e-88	Ston	NA	NA
dd_Smed_v6_3606_0_1		dd_Smed_v4_3606_0_1	NA	NA	1e-109	Hadrian	NA	NA
dd_Smed_v6_8029_0_1		dd_Smed_v4_8029_0_1	4e-75	phytanoyl-CoA dioxygenase domain containing 1 (PHYHD1)	NA	NA	PhyH,	Neoblast
dd_Smed_v6_8302_0_1		dd_Smed_v4_8302_0_1	NA	NA	NA	NA	NA	myoD+ / Wound-response muscle
dd_Smed_v6_3632_0_1		dd_Smed_v4_3632_0_1	NA	NA	4e-140	LDL receptor-2	NA	NA
dd_Smed_v6_14219_0_1		dd_Smed_v4_14219_0_1	NA	NA	NA	NA	Methyltransf_31, Methyltransf_25, Methyltransf_11, Methyltransf_12, Methyltransf_23, Methyltransf_18, Methyltransf_16,	NA
dd_Smed_v6_678_0_1		dd_Smed_v4_678_0_1	5e-121	heat shock protein 90kDa alpha (cytosolic), class A member 1 (HSP90AA1)	NA	NA	HSP90, HATPase_c_3, HATPase_c,	NA
dd_Smed_v6_320_0_1		dd_Smed_v4_320_0_1	0	heat shock 70kDa protein 8 (HSPA8)	0	Hsp70	HSP70, MreB_Mbl,	NA
dd_Smed_v6_7293_0_1		dd_Smed_v4_7293_0_1	NA	NA	0	Uncharacterized protein	NA	NA
dd_Smed_v6_511_0_1		dd_Smed_v4_511_0_1	0	heat shock 70kDa protein 5 (glucose-regulated protein, 78kDa) (HSPA5)	2e-101	Hsp70	HSP70,	NA
dd_Smed_v6_5781_0_1		dd_Smed_v4_5781_0_1	3e-18	PDZ domain containing ring finger 4 (PDZRN4)	NA	NA	PDZ, PDZ_2,	NA
dd_Smed_v6_21069_0_1		dd_Smed_v4_21069_0_1	1e-35	synaptotagmin-like 2 (SYTL2)h	NA	NA	C2,	NA
dd_Smed_v6_11650_0_1		dd_Smed_v4_11650_0_1	6e-114	frizzled family receptor 10 (FZD10)	0	Frz-d	Frizzled, Fz,	NA
dd_Smed_v6_5749_0_1		dd_Smed_v4_5749_0_1	NA	NA	2e-140	42522	bZIP_1, bZIP_2,	NA
dd_Smed_v6_14439_0_1		dd_Smed_v4_14439_0_1	1e-34	topoisomerase (DNA) II binding protein 1 (TOPBP1)	NA	NA	BRCT, PTCB-BRCT,	NA
dd_Smed_v6_2497_0_1		dd_Smed_v4_2497_0_1	1e-74	AHA1, activator of heat shock 90kDa protein ATPase homolog 1 (yeast) (AHSA1)	NA	NA	DDE_Tnp_1_7, Aha1_N, AHSA1,	NA
dd_Smed_v6_1921_0_1		dd_Smed_v4_1921_0_1	3e-114	FK506 binding protein 4, 59kDa (FKBP4)	0	Peptidyl prolyl cis trans isomerase FKBP-1	FKBP_C, TPR_11, TPR_1,	NA
dd_Smed_v6_3588_0_1		dd_Smed_v4_3588_0_1	1e-109	DnaJ (Hsp40) homolog, subfamily B, member 1 (DNAJB1)	2e-29	Hsp40	DnaJ, DnaJ_C,	NA
dd_Smed_v6_10685_0_1		dd_Smed_v4_10685_0_1	NA	NA	NA	NA	SH2,	NA
dd_Smed_v6_11561_0_1		dd_Smed_v4_11561_0_1	0	FYN oncogene related to SRC, FGR, YES (FYN)	1e-116	Tyrosine kinase-2	Pkinase_Tyr, Pkinase, SH2, SH3_1, SH3_2,	NA
dd_Smed_v6_8839_0_1		dd_Smed_v4_8839_0_1	NA	NA	1e-88	Uncharacterized protein	NA	Gut (2)
dd_Smed_v6_10569_0_1		dd_Smed_v4_10569_0_1	1e-07	TNF receptor-associated factor 3 (TRAF3)	3e-144	TNF receptor associated factor-2	MATH, zf-TRAF,	Gut (2)
dd_Smed_v6_7731_0_1		dd_Smed_v4_7731_0_1	2e-24	early growth response 4 (EGR4)	6e-138	EGR-like protein 1	zf-H2C2_2, zf-C2H2, zf-C2H2_4, zf-met,	NA
dd_Smed_v6_5415_0_1		dd_Smed_v4_5415_0_1	NA	NA	NA	NA	SEA,	NA
dd_Smed_v6_20318_0_1		dd_Smed_v4_20318_0_1	6e-46	von Willebrand factor D and EGF domains (VWDE)	NA	NA	EGF_2, TSP_1, EGF, hEGF,	NA
dd_Smed_v6_7188_0_1		dd_Smed_v4_7188_0_1	2e-28	glucosamine-phosphate N-acetyltransferase 1 (GNPNAT1)	NA	NA	Mannosyl_trans2, Acetyltransf_1, Acetyltransf_7, Acetyltransf_10,	NA
dd_Smed_v6_15647_0_1		dd_Smed_v4_15647_0_1	6e-48	sulfotransferase family, cytosolic, 1C, member 3 (SULT1C3)	NA	NA	Sulfotransfer_1,	NA
dd_Smed_v6_1986_0_1		dd_Smed_v4_1986_0_1	0	stress-induced-phosphoprotein 1 (STIP1)	NA	NA	TPR_11, TPR_1, TPR_2, TPR_12, TPR_8, TPR_14, TPR_16, TPR_17, TPR_7, TPR_9, Apc3, TPR_6,	NA
dd_Smed_v6_921_0_1		dd_Smed_v4_921_0_1	7e-19	xin actin-binding repeat containing 2 (XIRP2)	NA	NA	LIM,	NA
dd_Smed_v6_12244_0_1		dd_Smed_v4_12244_0_1	NA	NA	NA	NA	NA	NA
dd_Smed_v6_613_0_1		dd_Smed_v4_613_0_1	9e-55	dynein, light chain, LC8-type 2 (DYNLL2)	NA	NA	Dynein_light,	NA
dd_Smed_v6_1087_0_1		dd_Smed_v4_1087_0_1	0	heat shock 70kDa protein 4-like (HSPA4L)	3e-62	Hsp70	HSP70,	NA
dd_Smed_v6_12472_0_1		dd_Smed_v4_12472_0_1	4e-15	delta-like 4 (Drosophila) (DLL4)	NA	NA	A2M_N,	NA
dd_Smed_v6_2324_0_1		dd_Smed_v4_2324_0_1	0	hypoxia up-regulated 1 (HYOU1)	1e-33	Hsp70	HSP70,	Gut (2)
dd_Smed_v6_3400_0_1		dd_Smed_v4_3400_0_1	NA	NA	NA	NA	NA	Muscle with multiple voltage gate genes
dd_Smed_v6_4154_0_1		dd_Smed_v4_4154_0_1	2e-25	glypican 4 (GPC4)	0	Glypican-1	Glypican,	NA
dd_Smed_v6_12310_0_1		dd_Smed_v4_12310_0_1	NA	NA	0	Uncharacterized protein	NA	myoD+ / Dorsal muscle
dd_Smed_v6_3953_0_1		dd_Smed_v4_3953_0_1	3e-21	nuclear transport factor 2 (NUTF2)	NA	NA	NTF2,	Neoblast
dd_Smed_v6_758_1_1		dd_Smed_v4_758_1_1	0	NA	NA	NA	HSP90, HATPase_c_3, HATPase_c,	NA
dd_Smed_v6_9519_0_1		dd_Smed_v4_9519_0_1	NA	NA	NA	NA	Acetyltransf_1, Acetyltransf_7, Acetyltransf_10,	Gut (2)
dd_Smed_v6_6808_0_1		dd_Smed_v4_6808_0_1	NA	NA	NA	NA	NA	NA
dd_Smed_v6_8495_0_1		dd_Smed_v4_8495_0_1	4e-34	eukaryotic translation initiation factor 1 (EIF1)	NA	NA	SUI1,	NA
dd_Smed_v6_9410_0_1		dd_Smed_v4_9410_0_1	1e-28	early growth response 1 (EGR1)	0	Early growth response-4	zf-H2C2_2, zf-C2H2, zf-C2H2_4,	NA
dd_Smed_v6_11629_0_1		dd_Smed_v4_11629_0_1	4e-23	wntless homolog (Drosophila) (WLS)	5e-126	Evi/Wls	NA	NA
dd_Smed_v6_4012_0_1		dd_Smed_v4_4012_0_1	4e-76	pim-1 oncogene (PIM1)	1e-154	Pim-1	Pkinase, Pkinase_Tyr, Kdo,	NA
dd_Smed_v6_8673_0_1		dd_Smed_v4_8673_0_1	0	calpain 9 (CAPN9)	NA	NA	Peptidase_C2, Calpain_III, efhand, EF_hand_4, EF_hand_6, EF_hand_5,	NA
dd_Smed_v6_372_0_1		dd_Smed_v4_372_0_1	NA	NA	NA	NA	NA	NA
dd_Smed_v6_5853_0_1		dd_Smed_v4_5853_0_1	NA	NA	7e-66	cAMP responsive element binding protein-1	bZIP_2, bZIP_1,	NA
dd_Smed_v6_8634_0_1		dd_Smed_v4_8634_0_1	3e-22	ribosomal protein SA pseudogene 58 (RPSAP58)	NA	NA	Ribosomal_S2,	Neoblast
dd_Smed_v6_4341_0_1		dd_Smed_v4_4341_0_1	1e-23	replication protein A2, 32kDa (RPA2)	NA	NA	RPA_C,	NA
dd_Smed_v6_3638_0_1		dd_Smed_v4_3638_0_1	9e-34	Kruppel-like factor 13 (KLF13)	3e-29	Klf	zf-H2C2_2, zf-C2H2, zf-C2H2_4,	NA
dd_Smed_v6_14289_0_1		dd_Smed_v4_14289_0_1	NA	NA	NA	NA	NA	NA
dd_Smed_v6_10716_0_1		dd_Smed_v4_10716_0_1	8e-57	notch 1 (NOTCH1)	NA	NA	EGF_CA, EGF, cEGF, EGF_2, hEGF,	Gut muscle
dd_Smed_v6_1039_0_1		dd_Smed_v4_1039_0_1	NA	NA	NA	NA	HSP20,	NA
dd_Smed_v6_6668_0_1		dd_Smed_v4_6668_0_1	4e-33	CDC28 protein kinase regulatory subunit 2 (CKS2)	NA	NA	CKS,	Neoblast
dd_Smed_v6_15695_0_1		dd_Smed_v4_15695_0_1	7e-24	potassium channel, subfamily K, member 18 (KCNK18)	NA	NA	Ion_trans_2, Ion_trans,	NA
dd_Smed_v6_3012_0_1		dd_Smed_v4_3012_0_1	3e-55	thyroid hormone receptor, beta (THRB)	0	Thyroid hormone receptor-1	zf-C4, Hormone_recep,	NA
dd_Smed_v6_1778_0_1		dd_Smed_v4_1778_0_1	NA	NA	NA	NA	NA	myoD+ / Wound-response muscle
dd_Smed_v6_9642_0_1		dd_Smed_v4_9642_0_1	NA	NA	NA	NA	NA	NA
dd_Smed_v6_13475_0_1		dd_Smed_v4_13475_0_1	NA	NA	4e-45	INX-13	Innexin,	NA
dd_Smed_v6_7994_0_1		dd_Smed_v4_7994_0_1	NA	NA	NA	NA	NA	Gut (2)
dd_Smed_v6_10393_0_1		dd_Smed_v4_10393_0_1	9e-08	leucine rich repeat and fibronectin type III domain containing 5 (LRFN5)	0	Leucine rich repeat and fibronectin type III domain containing-1	NA	Low quality cluster
dd_Smed_v6_6562_0_1		dd_Smed_v4_6562_0_1	3e-91	NA	NA	NA	Band_7,	NA
dd_Smed_v6_6364_0_1		dd_Smed_v4_6364_0_1	1e-135	aminolevulinate dehydratase (ALAD)	NA	NA	ALAD,	NA
dd_Smed_v6_13985_0_1		dd_Smed_v4_13985_0_1	2e-37	secreted frizzled-related protein 5 (SFRP5)	0	sfrp1	Fz,	NA
dd_Smed_v6_7591_0_1		dd_Smed_v4_7591_0_1	1e-108	exosome component 10 (EXOSC10)	NA	NA	DNA_pol_A_exo1, HRDC, PMC2NT,	NA
dd_Smed_v6_6053_0_1		dd_Smed_v4_6053_0_1	2e-08	mex-3 homolog A (C. elegans) (MEX3A)	NA	NA	KH_1, KH_3,	NA
dd_Smed_v6_3257_0_1		dd_Smed_v4_3257_0_1	NA	NA	4e-115	Uncharacterized protein	NA	Gut (2)
dd_Smed_v6_10783_0_1		dd_Smed_v4_10783_0_1	NA	NA	NA	NA	NA	Gut (2)
dd_Smed_v6_17481_0_1		dd_Smed_v4_17481_0_1	NA	NA	NA	NA	NA	NA
dd_Smed_v6_5999_0_1		dd_Smed_v4_5999_0_1	8e-63	carboxypeptidase O (CPO)	NA	NA	Peptidase_M14,	NA
dd_Smed_v6_2394_0_1		dd_Smed_v4_2394_0_1	3e-36	cytochrome P450, family 2, subfamily J, polypeptide 2 (CYP2J2)	NA	NA	p450,	NA
dd_Smed_v6_11501_0_1		dd_Smed_v4_11501_0_1	NA	NA	0	INX-13	Innexin,	NA
dd_Smed_v6_6259_0_1		dd_Smed_v4_6259_0_1	7e-54	NA	NA	NA	MORN,	NA
dd_Smed_v6_3441_0_1		dd_Smed_v4_3441_0_1	3e-22	calmodulin 1 (phosphorylase kinase, delta) (CALM1)	NA	NA	EF_hand_5, efhand, EF_hand_6, EF_hand_4, EF_hand_3, SPARC_Ca_bdg, efhand_3,	NA
dd_Smed_v6_1531_0_1		dd_Smed_v4_1531_0_1	NA	NA	NA	NA	NA	NA
dd_Smed_v6_7811_0_1		dd_Smed_v4_7811_0_1	8e-57	collagen, type IV, alpha 2 (COL4A2)	NA	NA	Collagen, C4,	NA
dd_Smed_v6_4808_0_1		dd_Smed_v4_4808_0_1	6e-53	histone cluster 1, H2bl (HIST1H2BL)	1e-61	Histone H2B	Histone, CBFD_NFYB_HMF,	NA
dd_Smed_v6_2921_0_1		dd_Smed_v4_2921_0_1	3e-68	deoxyuridine triphosphatase (DUT)	NA	NA	dUTPase,	Neoblast
dd_Smed_v6_9825_0_1		dd_Smed_v4_9825_0_1	NA	NA	NA	NA	NA	Muscle with multiple voltage gate genes
dd_Smed_v6_12695_0_1		dd_Smed_v4_12695_0_1	1e-42	SVOP-like (SVOPL)	NA	NA	MFS_1, Sugar_tr,	NA
dd_Smed_v6_3939_0_1		dd_Smed_v4_3939_0_1	4e-16	BCL2-associated athanogene 3 (BAG3)	NA	NA	BAG, WW,	NA
dd_Smed_v6_6448_0_1		dd_Smed_v4_6448_0_1	NA	NA	NA	NA	NA	NA
dd_Smed_v6_102_0_1		dd_Smed_v4_102_0_1	NA	NA	NA	NA	NA	Gut (2)
dd_Smed_v6_5390_0_1		dd_Smed_v4_5390_0_1	NA	NA	NA	NA	NA	NA
dd_Smed_v6_9610_0_1		dd_Smed_v4_9610_0_1	2e-16	metallophosphoesterase domain containing 1 (MPPED1)	NA	NA	NA	NA
dd_Smed_v6_10259_0_1		dd_Smed_v4_10259_0_1	1e-103	ADAM metallopeptidase with thrombospondin type 1 motif, 9 (ADAMTS9)	4e-135	Disintegrin/metalloproteinase with thrombospondin motifs-1	GON, TSP_1, Peptidase_M84, Reprolysin, Reprolysin_4, Reprolysin_2, Reprolysin_3,	Muscle with multiple voltage gate genes
dd_Smed_v6_7824_0_1		dd_Smed_v4_7824_0_1	2e-45	Sp3 transcription factor (SP3)	2e-30	Sp6-9	zf-H2C2_2, zf-C2H2, zf-C2H2_4,	NA
dd_Smed_v6_12066_0_1		dd_Smed_v4_12066_0_1	4e-52	L-3-hydroxyproline dehydratase (trans-) (L3HYPDH)	NA	NA	Pro_racemase, PhzC-PhzF,	Gut (2)
dd_Smed_v6_9204_0_1		dd_Smed_v4_9204_0_1	NA	NA	NA	NA	NA	NA
dd_Smed_v6_4299_0_1		dd_Smed_v4_4299_0_1	4e-136	kynureninase (KYNU)	NA	NA	Aminotran_5,	Gut (2)
dd_Smed_v6_9402_0_1		dd_Smed_v4_9402_0_1	8e-39	solute carrier family 16, member 14 (monocarboxylic acid transporter 14) (SLC16A14)	NA	NA	MFS_1,	NA
dd_Smed_v6_12455_0_1		dd_Smed_v4_12455_0_1	NA	NA	NA	NA	NA	Gut (2)
dd_Smed_v6_11964_0_1		dd_Smed_v4_11964_0_1	NA	NA	NA	NA	NA	NA
dd_Smed_v6_9490_0_1		dd_Smed_v4_9490_0_1	5e-15	docking protein 3 (DOK3)	5e-47	Uncharacterized protein	IRS,	Gut
dd_Smed_v6_5786_0_1		dd_Smed_v4_5786_0_1	9e-15	somatomedin B and thrombospondin, type 1 domain containing (SBSPON)	NA	NA	TSP_1, Somatomedin_B,	Gut muscle
dd_Smed_v6_19_0_1		dd_Smed_v4_19_0_1	NA	NA	NA	NA	NA	Muscle, unclear what type, expresses genes previously observed in low quality libs
dd_Smed_v6_13188_0_1		dd_Smed_v4_13188_0_1	8e-22	Kallmann syndrome 1 sequence (KAL1)	NA	NA	fn3,	NA
dd_Smed_v6_561_0_1		dd_Smed_v4_561_0_1	NA	NA	NA	NA	NA	NA
dd_Smed_v6_7295_0_1		dd_Smed_v4_7295_0_1	5e-10	pantothenate kinase 4 (PANK4)	NA	NA	Fumble,	Gut
dd_Smed_v6_19149_0_1		dd_Smed_v4_19149_0_1	NA	NA	NA	NA	NA	NA
dd_Smed_v6_13860_0_1		dd_Smed_v4_13860_0_1	NA	NA	NA	NA	7tm_1,	NA
dd_Smed_v6_6995_0_1		dd_Smed_v4_6995_0_1	NA	NA	NA	NA	NA	NA
dd_Smed_v6_14711_0_6		#N/A	#N/A	#N/A	#N/A	#N/A	#N/A	#N/A
