# Supplementary material for: activin-2 is required for regeneration of polarity on the planarian anterior-posterior axis
Source: PLoS Genet. 2021 Mar 29;17(3):e1009466. doi: 10.1371/journal.pgen.1009466 (PMC8057570; doi:10.1371/journal.pgen.1009466)
Supplement: S4 Data — The cutoff for this table is padj<0.001. Rows from S2 Data meeting these specifications were transposed into this table. Each transcript is annotated with best BLAST hits. (XLSX) [file pgen.1009466.s011.xlsx]

## Sheet: S4_Data
Table 2: Significant wound induced genes specific to the 6 h and 18 h wound induced time points , log2fold change = +/- 0.5, padj = 0.05
id	00_log2FoldChange	00_padj	06_log2FoldChange	06_padj	18_A_log2FoldChange	18_A_padj	18_P_log2FoldChange	18_P_padj	24_log2FoldChange	24_padj	48_log2FoldChange	48_padj	V4 Smed blastn	Human.E	Human.Desc	SMED.E	SMED.Desc	Family	nc cluster anno
dd_Smed_v6_24180_0_1	0.214378	0.934232	-0.124396	1	-0.268134	1	1.51885	7.64634e-07	0.0561508	1	-0.119144	1	dd_Smed_v4_24180_0_1	6e-73	notum pectinacetylesterase homolog (Drosophila) (NOTUM)	0	Notum	PAE,	myoD+ / Wound-response muscle
dd_Smed_v6_4944_0_1	-0.588461	0.15685	-0.461108	0.434212	-0.645049	0.0304174	-1.03452	4.45115e-06	-0.632002	0.0899829	-0.6214	0.0648162	dd_Smed_v4_4944_0_1	NA	NA	NA	NA	EF_hand_5, efhand, EF_hand_4,	NA
dd_Smed_v6_996_0_1	-0.127197	0.968163	-0.317052	0.475013	-0.504089	0.00846465	-0.625847	0.000205984	-0.527788	0.0142545	-0.640107	0.00562013	dd_Smed_v4_996_0_1	3e-111	fascin homolog 1, actin-bundling protein (Strongylocentrotus purpuratus) (FSCN1)	9e-60	Fascin-1	Fascin, FRG1, FGF,	NA
dd_Smed_v6_12695_0_1	-0.366842	0.432015	-0.24792	0.838929	-0.544554	0.0189957	-0.816296	0.000223466	-0.764679	0.00760553	-0.808148	0.00467389	dd_Smed_v4_12695_0_1	1e-42	SVOP-like (SVOPL)	NA	NA	MFS_1, Sugar_tr,	NA
dd_Smed_v6_13188_0_1	0.450053	0.373554	0.360167	0.512754	0.608062	0.0192748	0.795307	0.000402141	0.12554	0.965161	0.263322	1	dd_Smed_v4_13188_0_1	8e-22	Kallmann syndrome 1 sequence (KAL1)	NA	NA	fn3,	NA
dd_Smed_v6_9204_0_1	-0.50128	0.930441	-0.377337	0.99968	-0.135275	1	-1.32185	0.000644521	-1.545	0.0001979	-0.943337	0.152455	dd_Smed_v4_9204_0_1	NA	NA	NA	NA	NA	NA
